# Supplementary material for: Predicting residue‐specific qualities of individual protein models using residual neural networks and graph neural networks
Source: Proteins. 2022 Jul 30;90(12):2091–102. doi: 10.1002/prot.26400 (PMC9796650; doi:10.1002/prot.26400)
Supplement: Supplementary file 2 — Data S1 Supporting information. [file PROT-90-2091-s002.zip › Supplementary File 1.csv]

	Group	EUs	Models	LGA GDT-TS	ASE	AUC	ULR-1.F1	ULR-2.F1	SOV'99	SOV_refine
0	QA209	T1024-D1	T1024TS252_1-D1	68.912	85.067	0.894	0.25	0.5	0.24	0.169
1	QA209	T1024-D1	T1024TS377_2-D1	79.275	89.283	0.973	0.667	0.667	0.797	0.646
2	QA209	T1024-D1	T1024TS187_5-D1	72.28	82.544	0.861	0.222	0.222	0.565	0.457
3	QA209	T1024-D1	T1024TS222_1-D1	79.275	87.21	0.89	0.667	0.667	0.473	0.323
4	QA209	T1024-D1	T1024TS226_1-D1	79.534	86.109	0.803	0.4	0.4	0.418	0.266
5	QA209	T1024-D1	T1024TS211_1-D1	70.984	84.53	0.888	0.857	0.857	0.325	0.226
6	QA209	T1024-D1	T1024TS351_5-D1	75.648	89.294	0.733	0.667	0.667	0.588	0.367
7	QA209	T1024-D1	T1024TS367_3-D1	79.534	88.115	0.817	1	1	0.538	0.344
8	QA209	T1024-D1	T1024TS317_1-D1	73.964	83.357	0.872	0.571	0.286	0.297	0.206
9	QA209	T1024-D1	T1024TS198_1-D1	70.596	83.074	0.822	0.5	0.5	0.304	0.211
10	QA209	T1024-D1	T1024TS487_2-D1	79.016	89.624	0.851			0.593	0.481
11	QA209	T1024-D1	T1024TS097_1-D1	75.518	85.481	0.73	0.286	0.286	0.301	0.185
12	QA209	T1024-D1	T1024TS050_4-D1	72.798	76.847	0.8	0.2	0.2	0.143	0.1
13	QA209	T1024-D1	T1024TS319_5-D1	78.627	87.033	0.655	0	0	0.551	0.375
14	QA209	T1024-D1	T1024TS435_3-D1	77.979	84.477	0.936	0	0	0.371	0.256
15	QA209	T1024-D1	T1024TS013_4-D1	80.052	89.514	0.987			0.975	0.975
16	QA209	T1024-D1	T1024TS140_3-D1	80.311	89.764	0.854	0	0	0.611	0.395
17	QA209	T1024-D1	T1024TS278_5-D1	74.223	85.063	0.915	0.444	0.444	0.568	0.433
18	QA209	T1024-D1	T1024TS183_5-D1	78.886	87.337	0.663	0	0	0.485	0.316
19	QA209	T1024-D1	T1024TS209_2-D1	83.031	91.802	0.82			0.59	0.385
20	QA209	T1024-D1	T1024TS326_2-D1	81.606	89.65	0.82			0.627	0.408
21	QA209	T1024-D1	T1024TS324_2-D1	74.87	83.391	0.827	0.444	0.444	0.328	0.246
22	QA209	T1024-D1	T1024TS209_5-D1	83.679	91.4	0.734			0.85	0.656
23	QA209	T1024-D1	T1024TS326_5-D1	81.477	88.021	0.974			0.355	0.24
24	QA209	T1024-D1	T1024TS140_4-D1	80.311	90.454	0.815			0.615	0.4
25	QA209	T1024-D1	T1024TS183_2-D1	79.016	88.842	0.726	0	0	0.616	0.435
26	QA209	T1024-D1	T1024TS278_2-D1	74.352	85.385	0.941	0.75	0.75	0.581	0.408
27	QA209	T1024-D1	T1024TS460_5-D1	75.777	82.678	0.858	0.25	0.25	0.366	0.257
28	QA209	T1024-D1	T1024TS042_2-D1	72.927	82.789	0.9	0.5	0.5	0.247	0.174
29	QA209	T1024-D1	T1024TS013_3-D1	72.798	89.975	0.495			0.565	0.36
30	QA209	T1024-D1	T1024TS319_2-D1	78.497	88.003	0.785	0	0	0.791	0.637
31	QA209	T1024-D1	T1024TS050_3-D1	67.617	81.242	0.797	0.4	0.2	0.259	0.187
32	QA209	T1024-D1	T1024TS138_1-D1	78.109	84.423	0.886	0.571	0.571	0.413	0.279
33	QA209	T1024-D1	T1024TS435_4-D1	78.238	85.445	0.812	0	0	0.436	0.298
34	QA209	T1024-D1	T1024TS364_1-D1	75.518	89.299	0.751	0	0	0.576	0.393
35	QA209	T1024-D1	T1024TS487_5-D1	79.145	90.657	0.909	0.4	0.8	0.718	0.505
36	QA209	T1024-D1	T1024TS238_1-D1	79.534	87.784	0.855	0.667	0.667	0.599	0.4
37	QA209	T1024-D1	T1024TS367_4-D1	79.275	86.978	0.898	0.667	0.667	0.598	0.371
38	QA209	T1024-D1	T1024TS351_2-D1	74.352	90.992	0.764	0.667	0.667	0.452	0.297
39	QA209	T1024-D1	T1024TS031_1-D1	79.793	88.709	0.631	0	0	0.698	0.474
40	QA209	T1024-D1	T1024TS187_2-D1	69.819	84.637	0.911	0.571	0.571	0.317	0.223
41	QA209	T1024-D1	T1024TS377_5-D1	79.275	91.049	0.976			0.785	0.64
42	QA209	T1024-D1	T1024TS211_2-D1	72.021	84.318	0.722	0.25	0.25	0.297	0.179
43	QA209	T1024-D1	T1024TS222_2-D1	76.036	75.388	0.759	0	0	0.257	0.177
44	QA209	T1024-D1	T1024TS226_2-D1	78.756	86.292	0.854	0.4	0.4	0.574	0.452
45	QA209	T1024-D1	T1024TS377_1-D1	79.145	89.419	0.887			0.684	0.478
46	QA209	T1024-D1	T1024TS252_2-D1	68.135	84.668	0.801	0.286	0.286	0.399	0.274
47	QA209	T1024-D1	T1024TS075_4-D1	66.839	79.025	0.805	0.2	0	0.179	0.127
48	QA209	T1024-D1	T1024TS487_1-D1	79.793	90.081	0.984	0.667	0.667	0.598	0.494
49	QA209	T1024-D1	T1024TS198_2-D1	69.041	81.888	0.84	0.2	0.2	0.174	0.122
50	QA209	T1024-D1	T1024TS317_2-D1	73.575	86.644	0.847	0.667	0.333	0.493	0.342
51	QA209	T1024-D1	T1024TS031_5-D1	73.834	84.283	0.939	0.667	0.667	0.312	0.217
52	QA209	T1024-D1	T1024TS238_5-D1	79.663	89.087	0.875	0	0.667	0.576	0.383
53	QA209	T1024-D1	T1024TS138_5-D1	74.611	84.34	0.936	0.667	0.667	0.476	0.396
54	QA209	T1024-D1	T1024TS364_5-D1	75.389	88.593	0.692	0	0	0.768	0.614
55	QA209	T1024-D1	T1024TS070_3-D1	62.435	78.539	0.732	0.4	0.4	0.218	0.159
56	QA209	T1024-D1	T1024TS097_2-D1	75.389	86.41	0.73	0.4	0.4	0.391	0.238
57	QA209	T1024-D1	T1024TS337_4-D1	70.207	83.107	0.758	0	0	0.217	0.15
58	QA209	T1024-D1	T1024TS324_1-D1	82.124	87.113	0.923	0.8	0.8	0.58	0.4
59	QA209	T1024-D1	T1024TS326_1-D1	81.477	90.582	0.734			0.629	0.408
60	QA209	T1024-D1	T1024TS209_1-D1	84.067	92.225	0.828			0.608	0.396
61	QA209	T1024-D1	T1024TS460_1-D1	76.295	78.828	0.814	0	0	0.189	0.139
62	QA209	T1024-D1	T1024TS437_4-D1	66.969	82.963	0.796	0.667	0.667	0.478	0.336
63	QA209	T1024-D1	T1024TS042_1-D1	81.865	84.605	0.906	0.5	0.5	0.555	0.379
64	QA209	T1024-D1	T1024TS437_3-D1	65.933	82.122	0.786	0.2	0.2	0.396	0.302
65	QA209	T1024-D1	T1024TS183_1-D1	79.275	88.941	0.835	0	0	0.495	0.368
66	QA209	T1024-D1	T1024TS278_1-D1	78.238	85.917	0.924	0.667	0.667	0.619	0.508
67	QA209	T1024-D1	T1024TS337_3-D1	68.264	80.224	0.785	0	0	0.437	0.311
68	QA209	T1024-D1	T1024TS364_2-D1	75.259	88.169	0.772	0	0	0.635	0.486
69	QA209	T1024-D1	T1024TS138_2-D1	76.425	86.148	0.842	0.571	0.571	0.978	0.938
70	QA209	T1024-D1	T1024TS319_1-D1	78.368	88.135	0.78	0	0	0.562	0.382
71	QA209	T1024-D1	T1024TS097_5-D1	75.518	85.439	0.81	0.333	0.333	0.326	0.225
72	QA209	T1024-D1	T1024TS317_5-D1	77.202	84.646	0.894	0.571	0.571	0.515	0.344
73	QA209	T1024-D1	T1024TS031_2-D1	79.534	88.594	0.751	0.667	0.667	0.609	0.485
74	QA209	T1024-D1	T1024TS351_1-D1	79.793	85.797	0.854	0	0.5	0.387	0.279
75	QA209	T1024-D1	T1024TS238_2-D1	81.347	79.817	0.965			0.466	0.315
76	QA209	T1024-D1	T1024TS198_5-D1	74.482	87.813	0.747	0.4	0.4	0.491	0.354
77	QA209	T1024-D1	T1024TS252_5-D1	72.668	84.151	0.871	0.286	0.286	0.603	0.479
78	QA209	T1024-D1	T1024TS075_3-D1	70.207	84.063	0.827	0.571	0.571	0.246	0.169
79	QA209	T1024-D1	T1024TS211_5-D1	73.446	83.829	0.88	0.286	0.286	0.276	0.199
80	QA209	T1024-D1	T1024TS226_5-D1	78.497	85.497	0.903	0.286	0.286	0.361	0.259
81	QA209	T1024-D1	T1024TS187_1-D1	69.819	84.893	0.914	0.333	0.333	0.232	0.162
82	QA209	T1024-D1	T1024TS487_4-D1	80.311	69.134	0.735			0.139	0.097
83	QA209	T1024-D1	T1024TS367_5-D1	79.404	86.126	0.882	0.667	0.667	0.468	0.322
84	QA209	T1024-D1	T1024TS351_3-D1	77.202	89.864	0.867	1	1	0.577	0.383
85	QA209	T1024-D1	T1024TS187_3-D1	70.078	84.411	0.897	0.286	0.571	0.244	0.171
86	QA209	T1024-D1	T1024TS377_4-D1	79.016	88.584	0.973	0.667	0.667	0.685	0.487
87	QA209	T1024-D1	T1024TS075_1-D1	70.466	83.662	0.835	0.571	0.571	0.317	0.219
88	QA209	T1024-D1	T1024TS324_4-D1	82.124	83.075	0.853	0.571	0.571	0.436	0.302
89	QA209	T1024-D1	T1024TS209_4-D1	83.549	92.067	0.82			0.85	0.662
90	QA209	T1024-D1	T1024TS326_4-D1	81.477	89.135	0.818			0.798	0.571
91	QA209	T1024-D1	T1024TS042_3-D1	73.834	87.612	0.862	0.667	0.667	0.541	0.386
92	QA209	T1024-D1	T1024TS460_4-D1	74.352	81.851	0.754	0.333	0	0.379	0.276
93	QA209	T1024-D1	T1024TS183_3-D1	79.275	89.14	0.723	0	0	0.412	0.262
94	QA209	T1024-D1	T1024TS278_3-D1	77.073	85.424	0.922	0.333	0.333	0.531	0.39
95	QA209	T1024-D1	T1024TS437_1-D1	67.487	81.998	0.766	0.2	0.2	0.363	0.261
96	QA209	T1024-D1	T1024TS140_5-D1	72.539	83.14	0.864	0.222	0.444	0.303	0.218
97	QA209	T1024-D1	T1024TS013_2-D1	77.85	91.932	0.492			0.775	0.53
98	QA209	T1024-D1	T1024TS435_5-D1	77.461	84.508	0.852	0.333	0.333	0.403	0.275
99	QA209	T1024-D1	T1024TS319_3-D1	79.404	87.325	0.759	0	0	0.567	0.407
100	QA209	T1024-D1	T1024TS050_2-D1	73.834	84.103	0.777	0.6	0.6	0.302	0.214
101	QA209	T1024-D1	T1024TS435_2-D1	77.979	83.401	0.934	0.4	0.4	0.651	0.447
102	QA209	T1024-D1	T1024TS050_5-D1	66.71	81.052	0.779	0.222	0.25	0.271	0.194
103	QA209	T1024-D1	T1024TS319_4-D1	79.793	87.506	0.814	0.4	0.4	0.708	0.478
104	QA209	T1024-D1	T1024TS070_1-D1	77.202	91.419	0.789			0.732	0.504
105	QA209	T1024-D1	T1024TS013_5-D1	83.29	90.902	0.995	1	1	0.992	0.988
106	QA209	T1024-D1	T1024TS278_4-D1	75.907	85.273	0.951	0.571	0.571	0.463	0.327
107	QA209	T1024-D1	T1024TS183_4-D1	77.591	89.328	0.683	0	0	0.534	0.368
108	QA209	T1024-D1	T1024TS140_2-D1	79.793	91.477	0.825	1	1	0.488	0.319
109	QA209	T1024-D1	T1024TS324_3-D1	77.073	87.002	0.929	0.5	0.5	0.616	0.518
110	QA209	T1024-D1	T1024TS209_3-D1	82.772	91.993	0.732			0.586	0.38
111	QA209	T1024-D1	T1024TS326_3-D1	81.736	87.519	0.81			0.648	0.527
112	QA209	T1024-D1	T1024TS377_3-D1	79.404	90.371	0.895	0	0	0.788	0.642
113	QA209	T1024-D1	T1024TS187_4-D1	79.534	86.168	0.791	0.667	0.667	0.458	0.312
114	QA209	T1024-D1	T1024TS351_4-D1	73.964	89.6	0.744	0.667	0.667	0.508	0.341
115	QA209	T1024-D1	T1024TS367_2-D1	79.534	88.507	0.815			0.485	0.3
116	QA209	T1024-D1	T1024TS487_3-D1	79.016	91.069	0.906	1	1	0.728	0.515
117	QA209	T1024-D1	T1024TS238_3-D1	79.404	88.756	0.979	0	0	0.29	0.198
118	QA209	T1024-D1	T1024TS031_3-D1	79.016	90.181	0.537	0	0	0.587	0.46
119	QA209	T1024-D1	T1024TS317_4-D1	77.202	86.924	0.884	0.333	0.667	0.539	0.373
120	QA209	T1024-D1	T1024TS198_4-D1	66.839	77.127	0.752	0.182	0.182	0.124	0.089
121	QA209	T1024-D1	T1024TS075_2-D1	69.43	82.578	0.857	0.444	0.444	0.221	0.154
122	QA209	T1024-D1	T1024TS252_4-D1	70.078	84.779	0.864	0.286	0.286	0.246	0.171
123	QA209	T1024-D1	T1024TS222_4-D1	76.425	87.073	0.879	0.8	0.8	0.691	0.487
124	QA209	T1024-D1	T1024TS226_4-D1	77.332	86.777	0.733	0.333	0.333	0.257	0.177
125	QA209	T1024-D1	T1024TS211_4-D1	72.15	85.739	0.864	0.75	0.75	0.381	0.264
126	QA209	T1024-D1	T1024TS437_2-D1	67.098	81.546	0.795	0.2	0.2	0.398	0.287
127	QA209	T1024-D1	T1024TS337_2-D1	68.135	79.481	0.791	0	0	0.381	0.281
128	QA209	T1024-D1	T1024TS097_4-D1	75.259	85.272	0.824	0.5	0.5	0.368	0.248
129	QA209	T1024-D1	T1024TS050_1-D1	66.71	80.906	0.83	0.2	0.2	0.177	0.127
130	QA209	T1024-D1	T1024TS138_3-D1	76.684	83.317	0.896	0.286	0.286	0.441	0.323
131	QA209	T1024-D1	T1024TS364_3-D1	75.259	87.029	0.94	0	0	0.489	0.38
132	QA209	T1024-D1	T1024TS013_1-D1	77.332	89.714	0.742	0	0	0.805	0.634
133	QA209	T1024-D1	T1024TS081_3-D1	64.637	81.989	0.77	0.2	0.2	0.499	0.356
134	QA209	T1024-D1	T1024TS097_3-D1	75.777	85.37	0.719	0.4	0.4	0.391	0.236
135	QA209	T1024-D1	T1024TS364_4-D1	75.518	89.272	0.751	0	0	0.632	0.444
136	QA209	T1024-D1	T1024TS435_1-D1	78.238	85.483	0.945			0.445	0.306
137	QA209	T1024-D1	T1024TS138_4-D1	75.648	83.247	0.873	0.75	0.75	0.637	0.575
138	QA209	T1024-D1	T1024TS140_1-D1	80.44	90.498	0.729			0.644	0.422
139	QA209	T1024-D1	T1024TS437_5-D1	65.674	82.661	0.792	0.2	0.2	0.473	0.342
140	QA209	T1024-D1	T1024TS222_3-D1	79.145	87.346	0.91	0.667	0.667	0.494	0.308
141	QA209	T1024-D1	T1024TS226_3-D1	79.922	86.044	0.88	0	0	0.449	0.363
142	QA209	T1024-D1	T1024TS211_3-D1	72.28	85.579	0.83	0.5	0.5	0.372	0.257
143	QA209	T1024-D1	T1024TS075_5-D1	67.098	82.34	0.803	0	0	0.444	0.302
144	QA209	T1024-D1	T1024TS252_3-D1	78.627	86.388	0.579	0	0	0.318	0.194
145	QA209	T1024-D1	T1024TS198_3-D1	67.228	78.77	0.799	0.222	0.222	0.177	0.124
146	QA209	T1024-D1	T1024TS238_4-D1	79.145	88.736	0.918	0	1	0.593	0.394
147	QA209	T1024-D1	T1024TS031_4-D1	79.922	89.982	0.701	0	0	0.782	0.627
148	QA209	T1024-D1	T1024TS367_1-D1	79.145	87.28	0.912	0.667	0.667	0.581	0.4
149	QA209	T1024-D1	T1024TS317_3-D1	75.777	84.025	0.863	0.857	0.857	0.317	0.215
150	QA209	T1024-D2	T1024TS252_1-D2	65.278	79.603	0.731	0	0	0.324	0.245
151	QA209	T1024-D2	T1024TS377_2-D2	71.338	89.905	0.745	1	1	0.752	0.618
152	QA209	T1024-D2	T1024TS187_5-D2	63.636	84.12	0.825	0.182	0.364	0.386	0.324
153	QA209	T1024-D2	T1024TS222_1-D2	76.641	84.584	0.825	0.5	0.5	0.296	0.21
154	QA209	T1024-D2	T1024TS226_1-D2	68.056	87.994	0.631	0	0	0.656	0.497
155	QA209	T1024-D2	T1024TS211_1-D2	58.586	83.551	0.7	0	0	0.258	0.209
156	QA209	T1024-D2	T1024TS351_5-D2	73.737	88.99	0.542			0.555	0.36
157	QA209	T1024-D2	T1024TS367_3-D2	76.263	84.759	0.809	0.4	0.4	0.213	0.154
158	QA209	T1024-D2	T1024TS317_1-D2	61.111	88.09	0.601	0.222	0.444	0.561	0.473
159	QA209	T1024-D2	T1024TS198_1-D2	68.687	80.448	0.748	0	0	0.296	0.21
160	QA209	T1024-D2	T1024TS487_2-D2	67.045	89.681	0.694	0	0	0.755	0.559
161	QA209	T1024-D2	T1024TS097_1-D2	61.49	86.059	0.629	0	0	0.632	0.46
162	QA209	T1024-D2	T1024TS050_4-D2	63.131	80.43	0.736	0.333	0.167	0.213	0.165
163	QA209	T1024-D2	T1024TS319_5-D2	66.162	86.519	0.568	0	0	0.566	0.486
164	QA209	T1024-D2	T1024TS435_3-D2	66.667	87.925	0.684	0	0	0.501	0.396
165	QA209	T1024-D2	T1024TS013_4-D2	62.121	85.367	0.659	0	0	0.463	0.319
166	QA209	T1024-D2	T1024TS140_3-D2	73.611	90.873	0.591			0.515	0.353
167	QA209	T1024-D2	T1024TS278_5-D2	65.783	89.907	0.737	0.571	0.286	0.793	0.619
168	QA209	T1024-D2	T1024TS183_5-D2	61.995	87.89	0.784	0.364	0.364	0.636	0.457
169	QA209	T1024-D2	T1024TS209_2-D2	73.106	92.499	0.5			0.289	0.195
170	QA209	T1024-D2	T1024TS326_2-D2	70.202	89.451	0.522			0.496	0.354
171	QA209	T1024-D2	T1024TS324_2-D2	64.899	83.491	0.58	0	0	0.528	0.415
172	QA209	T1024-D2	T1024TS209_5-D2	73.611	92.454	0.5			0.288	0.195
173	QA209	T1024-D2	T1024TS326_5-D2	70.455	88.997	0.528			0.666	0.474
174	QA209	T1024-D2	T1024TS140_4-D2	73.359	89.94	0.542			0.495	0.341
175	QA209	T1024-D2	T1024TS183_2-D2	61.49	87.368	0.783	0.4	0.4	0.681	0.504
176	QA209	T1024-D2	T1024TS278_2-D2	59.596	85.001	0.749	0	0.167	0.639	0.496
177	QA209	T1024-D2	T1024TS460_5-D2	46.97	79.881	0.546	0	0	0.16	0.134
178	QA209	T1024-D2	T1024TS042_2-D2	68.687	82.768	0.653			0.309	0.229
179	QA209	T1024-D2	T1024TS013_3-D2	59.848	88.282	0.573	0	0	0.369	0.233
180	QA209	T1024-D2	T1024TS319_2-D2	65.404	86.63	0.553	0	0	0.6	0.445
181	QA209	T1024-D2	T1024TS050_3-D2	65.404	82.692	0.702	0.182	0.2	0.268	0.193
182	QA209	T1024-D2	T1024TS138_1-D2	62.121	88.188	0.635	0.333	0.333	0.457	0.348
183	QA209	T1024-D2	T1024TS435_4-D2	64.646	87.326	0.681	0	0	0.432	0.32
184	QA209	T1024-D2	T1024TS364_1-D2	65.404	86.515	0.742	0	0	0.535	0.464
185	QA209	T1024-D2	T1024TS487_5-D2	66.793	88.82	0.634	0	0	0.582	0.447
186	QA209	T1024-D2	T1024TS238_1-D2	71.97	87.879	0.63	0	0	0.665	0.485
187	QA209	T1024-D2	T1024TS367_4-D2	76.641	84.753	0.82	0	0	0.213	0.151
188	QA209	T1024-D2	T1024TS351_2-D2	76.768	88.628	0.484	0	0	0.419	0.257
189	QA209	T1024-D2	T1024TS031_1-D2	68.182	90.099	0.613	0	0	0.822	0.645
190	QA209	T1024-D2	T1024TS187_2-D2	64.141	80.393	0.699	0	0	0.339	0.244
191	QA209	T1024-D2	T1024TS377_5-D2	71.465	90.792	0.569			0.549	0.362
192	QA209	T1024-D2	T1024TS211_2-D2	58.081	80.562	0.702	0	0	0.314	0.23
193	QA209	T1024-D2	T1024TS222_2-D2	66.919	79.158	0.74	0	0	0.494	0.369
194	QA209	T1024-D2	T1024TS226_2-D2	67.929	87.52	0.744	0	0	0.418	0.329
195	QA209	T1024-D2	T1024TS377_1-D2	71.97	90.229	0.563			0.495	0.377
196	QA209	T1024-D2	T1024TS252_2-D2	63.131	80.36	0.708	0	0	0.339	0.247
197	QA209	T1024-D2	T1024TS075_4-D2	68.687	80.629	0.717	0	0	0.297	0.216
198	QA209	T1024-D2	T1024TS487_1-D2	67.172	88.828	0.778	0	0	0.892	0.823
199	QA209	T1024-D2	T1024TS198_2-D2	69.192	79.655	0.763	0	0	0.185	0.133
200	QA209	T1024-D2	T1024TS317_2-D2	61.742	87.513	0.639	0	0.286	0.481	0.35
201	QA209	T1024-D2	T1024TS031_5-D2	65.152	86.984	0.65	0	0	0.592	0.468
202	QA209	T1024-D2	T1024TS238_5-D2	70.833	89.859	0.525			0.452	0.38
203	QA209	T1024-D2	T1024TS138_5-D2	62.374	86.877	0.632	0.222	0.222	0.475	0.34
204	QA209	T1024-D2	T1024TS364_5-D2	65.278	86.88	0.706	0	0	0.591	0.433
205	QA209	T1024-D2	T1024TS070_3-D2	61.995	79.251	0.456	0	0	0.169	0.119
206	QA209	T1024-D2	T1024TS097_2-D2	61.49	86.131	0.598	0	0	0.402	0.31
207	QA209	T1024-D2	T1024TS337_4-D2	61.995	82.069	0.788	0	0	0.38	0.278
208	QA209	T1024-D2	T1024TS324_1-D2	66.667	87.671	0.643	0	0	0.56	0.451
209	QA209	T1024-D2	T1024TS326_1-D2	69.823	89.804	0.588	0	0	0.593	0.408
210	QA209	T1024-D2	T1024TS209_1-D2	73.611	92.391	0.5			0.293	0.198
211	QA209	T1024-D2	T1024TS460_1-D2	48.864	80.411	0.589	0	0	0.182	0.137
212	QA209	T1024-D2	T1024TS437_4-D2	60.606	78.79	0.696	0	0	0.263	0.197
213	QA209	T1024-D2	T1024TS042_1-D2	67.551	87.891	0.645	0	0	0.603	0.453
214	QA209	T1024-D2	T1024TS437_3-D2	58.712	80.061	0.676	0	0	0.341	0.248
215	QA209	T1024-D2	T1024TS183_1-D2	61.616	87.794	0.76	0.6	0.6	0.679	0.501
216	QA209	T1024-D2	T1024TS278_1-D2	64.773	89.403	0.788	0.5	0.5	0.727	0.612
217	QA209	T1024-D2	T1024TS337_3-D2	62.5	80.929	0.727	0	0.167	0.286	0.217
218	QA209	T1024-D2	T1024TS364_2-D2	65.025	87.224	0.73	0	0	0.426	0.332
219	QA209	T1024-D2	T1024TS138_2-D2	63.636	86.127	0.601	0	0	0.482	0.344
220	QA209	T1024-D2	T1024TS319_1-D2	66.667	85.058	0.516	0	0	0.358	0.281
221	QA209	T1024-D2	T1024TS097_5-D2	61.111	85.819	0.596	0	0	0.516	0.381
222	QA209	T1024-D2	T1024TS317_5-D2	62.247	86.721	0.574	0	0	0.673	0.521
223	QA209	T1024-D2	T1024TS031_2-D2	67.677	89.014	0.56	0	0	0.522	0.383
224	QA209	T1024-D2	T1024TS351_1-D2	71.843	87.89	0.596	0	0	0.663	0.565
225	QA209	T1024-D2	T1024TS238_2-D2	74.242	80.472	0.722	0	0	0.271	0.192
226	QA209	T1024-D2	T1024TS198_5-D2	65.152	84.838	0.776	0	0	0.57	0.434
227	QA209	T1024-D2	T1024TS252_5-D2	64.394	82.459	0.792	0.182	0.182	0.288	0.209
228	QA209	T1024-D2	T1024TS075_3-D2	70.076	81.231	0.652			0.212	0.151
229	QA209	T1024-D2	T1024TS211_5-D2	55.556	80.107	0.745	0.333	0.333	0.491	0.379
230	QA209	T1024-D2	T1024TS226_5-D2	67.172	80.225	0.784	0.25	0	0.191	0.141
231	QA209	T1024-D2	T1024TS187_1-D2	63.763	81.392	0.708	0	0	0.334	0.238
232	QA209	T1024-D2	T1024TS487_4-D2	67.298	76.899	0.717	0	0	0.319	0.224
233	QA209	T1024-D2	T1024TS367_5-D2	76.263	83.702	0.615	0	0	0.285	0.202
234	QA209	T1024-D2	T1024TS351_3-D2	71.717	91.379	0.539			0.534	0.417
235	QA209	T1024-D2	T1024TS187_3-D2	64.015	80.176	0.666	0	0	0.275	0.195
236	QA209	T1024-D2	T1024TS377_4-D2	71.465	89.861	0.605			0.521	0.367
237	QA209	T1024-D2	T1024TS075_1-D2	68.056	81.28	0.643	0	0	0.256	0.173
238	QA209	T1024-D2	T1024TS324_4-D2	63.636	86.254	0.581	0	0	0.707	0.582
239	QA209	T1024-D2	T1024TS209_4-D2	72.98	92.313	0.583			0.592	0.405
240	QA209	T1024-D2	T1024TS326_4-D2	69.571	88.583	0.588	0	0	0.417	0.28
241	QA209	T1024-D2	T1024TS042_3-D2	61.364	86.145	0.612	0	0	0.501	0.43
242	QA209	T1024-D2	T1024TS460_4-D2	54.04	81.115	0.651	0	0	0.194	0.145
243	QA209	T1024-D2	T1024TS183_3-D2	61.616	87.118	0.762	0	0.2	0.785	0.682
244	QA209	T1024-D2	T1024TS278_3-D2	63.131	89.744	0.687	0.25	0.25	0.601	0.494
245	QA209	T1024-D2	T1024TS437_1-D2	59.722	80.534	0.708	0	0	0.534	0.411
246	QA209	T1024-D2	T1024TS140_5-D2	49.242	79.942	0.571	0	0.182	0.186	0.136
247	QA209	T1024-D2	T1024TS013_2-D2	67.424	87.986	0.836	0.667	0	0.782	0.578
248	QA209	T1024-D2	T1024TS435_5-D2	66.162	86.978	0.742	0.333	0.333	0.34	0.268
249	QA209	T1024-D2	T1024TS319_3-D2	66.667	86.98	0.553	0	0	0.651	0.472
250	QA209	T1024-D2	T1024TS050_2-D2	65.025	83.818	0.771	0	0	0.316	0.227
251	QA209	T1024-D2	T1024TS435_2-D2	66.667	86.956	0.719	0	0	0.389	0.282
252	QA209	T1024-D2	T1024TS050_5-D2	65.404	80.245	0.698	0.182	0	0.278	0.204
253	QA209	T1024-D2	T1024TS319_4-D2	66.288	86.594	0.508	0	0	0.55	0.379
254	QA209	T1024-D2	T1024TS070_1-D2	70.328	89.457	0.476	0	0	0.458	0.287
255	QA209	T1024-D2	T1024TS013_5-D2	65.278	89.439	0.542	0	0	0.522	0.472
256	QA209	T1024-D2	T1024TS278_4-D2	66.288	87.371	0.721	0	0	0.574	0.438
257	QA209	T1024-D2	T1024TS183_4-D2	62.247	88.864	0.815	0.5	0.5	0.711	0.514
258	QA209	T1024-D2	T1024TS140_2-D2	70.328	90.185	0.479	0	0	0.627	0.474
259	QA209	T1024-D2	T1024TS324_3-D2	66.414	87.553	0.576	0	0	0.477	0.41
260	QA209	T1024-D2	T1024TS209_3-D2	73.106	92.874	0.5			0.293	0.198
261	QA209	T1024-D2	T1024TS326_3-D2	69.949	87.675	0.591	0	0	0.356	0.245
262	QA209	T1024-D2	T1024TS377_3-D2	71.465	89.896	0.561	0	0	0.623	0.472
263	QA209	T1024-D2	T1024TS187_4-D2	66.288	85.886	0.589	0	0	0.502	0.376
264	QA209	T1024-D2	T1024TS351_4-D2	70.581	89.633	0.592			0.622	0.48
265	QA209	T1024-D2	T1024TS367_2-D2	75.884	84.33	0.724	0.4	0.4	0.244	0.174
266	QA209	T1024-D2	T1024TS487_3-D2	68.308	89.403	0.713	0	0.5	0.652	0.521
267	QA209	T1024-D2	T1024TS238_3-D2	70.581	89.196	0.628	0	0	0.771	0.696
268	QA209	T1024-D2	T1024TS031_3-D2	67.803	90.539	0.52	0	0	0.469	0.368
269	QA209	T1024-D2	T1024TS317_4-D2	61.742	88.805	0.68	0.222	0.222	0.626	0.519
270	QA209	T1024-D2	T1024TS198_4-D2	69.571	80.312	0.673	0.2	0.2	0.231	0.171
271	QA209	T1024-D2	T1024TS075_2-D2	68.687	82.103	0.615	0	0	0.26	0.177
272	QA209	T1024-D2	T1024TS252_4-D2	63.51	82.181	0.741	0	0	0.286	0.196
273	QA209	T1024-D2	T1024TS222_4-D2	66.919	85.783	0.7	0	0	0.498	0.406
274	QA209	T1024-D2	T1024TS226_4-D2	63.005	85.805	0.724	0.286	0	0.543	0.452
275	QA209	T1024-D2	T1024TS211_4-D2	56.313	81.781	0.782	0.286	0	0.346	0.274
276	QA209	T1024-D2	T1024TS437_2-D2	60.101	79.072	0.685	0	0	0.272	0.201
277	QA209	T1024-D2	T1024TS337_2-D2	61.616	80.174	0.662	0.2	0.2	0.485	0.369
278	QA209	T1024-D2	T1024TS097_4-D2	60.48	86.169	0.649	0	0	0.467	0.376
279	QA209	T1024-D2	T1024TS050_1-D2	66.667	82.995	0.65	0.286	0	0.365	0.281
280	QA209	T1024-D2	T1024TS138_3-D2	64.394	85.618	0.603	0	0.222	0.518	0.372
281	QA209	T1024-D2	T1024TS364_3-D2	65.404	86.515	0.75	0	0	0.633	0.56
282	QA209	T1024-D2	T1024TS013_1-D2	68.182	87.882	0.585	0	0	0.504	0.455
283	QA209	T1024-D2	T1024TS081_3-D2	57.702	82.041	0.741	0.182	0.182	0.294	0.22
284	QA209	T1024-D2	T1024TS097_3-D2	60.48	86.501	0.629	0	0	0.568	0.414
285	QA209	T1024-D2	T1024TS364_4-D2	64.773	87.928	0.72	0	0	0.509	0.385
286	QA209	T1024-D2	T1024TS435_1-D2	67.424	87.282	0.677	0	0	0.47	0.345
287	QA209	T1024-D2	T1024TS138_4-D2	62.247	86.632	0.649	0.2	0.2	0.544	0.413
288	QA209	T1024-D2	T1024TS140_1-D2	73.99	89.943	0.588			0.712	0.541
289	QA209	T1024-D2	T1024TS437_5-D2	57.828	78.798	0.674	0	0	0.401	0.304
290	QA209	T1024-D2	T1024TS222_3-D2	76.136	82.537	0.802	0	0.4	0.153	0.11
291	QA209	T1024-D2	T1024TS226_3-D2	68.182	86.867	0.607	0	0	0.501	0.354
292	QA209	T1024-D2	T1024TS211_3-D2	58.207	82.747	0.734	0	0	0.433	0.343
293	QA209	T1024-D2	T1024TS075_5-D2	63.889	79.888	0.749	0	0	0.312	0.235
294	QA209	T1024-D2	T1024TS252_3-D2	66.288	86.298	0.694	0	0	0.634	0.537
295	QA209	T1024-D2	T1024TS198_3-D2	68.434	81.038	0.775	0	0	0.449	0.364
296	QA209	T1024-D2	T1024TS238_4-D2	70.076	88.338	0.6	0	0	0.717	0.512
297	QA209	T1024-D2	T1024TS031_4-D2	68.308	89.687	0.537	0	0	0.59	0.399
298	QA209	T1024-D2	T1024TS367_1-D2	76.136	84.03	0.728	0	0	0.203	0.146
299	QA209	T1024-D2	T1024TS317_3-D2	63.005	87.005	0.576	0	0	0.556	0.43
300	QA209	T1025-D1	T1025TS211_2-D1	85.214	87.442	0.759	0.667	0.667	0.637	0.468
301	QA209	T1025-D1	T1025TS377_4-D1	81.031	88.97	0.701	0.667	0.667	0.358	0.241
302	QA209	T1025-D1	T1025TS183_2-D1	76.265	88.117	0.599	0	0.5	0.417	0.252
303	QA209	T1025-D1	T1025TS013_5-D1	82.879	88.658	0.626	0	0	0.814	0.683
304	QA209	T1025-D1	T1025TS487_4-D1	83.949	88.56	0.735	0.5	0.5	0.631	0.435
305	QA209	T1025-D1	T1025TS209_5-D1	85.603	91.283	0.685	0	0	0.879	0.752
306	QA209	T1025-D1	T1025TS031_1-D1	83.268	85.491	0.785	0.5	0.5	0.215	0.143
307	QA209	T1025-D1	T1025TS238_4-D1	77.918	86.916	0.62	0.5	0.5	0.555	0.48
308	QA209	T1025-D1	T1025TS252_3-D1	86.187	88.783	0.76	0.667	0.667	0.654	0.451
309	QA209	T1025-D1	T1025TS367_1-D1	76.167	87.512	0.617	0	0	0.561	0.48
310	QA209	T1025-D1	T1025TS052_5-D1	82.879	85.875	0.809	0	0	0.414	0.275
311	QA209	T1025-D1	T1025TS063_2-D1	86.673	88.401	0.781	1	1	0.585	0.366
312	QA209	T1025-D1	T1025TS435_1-D1	77.043	87.07	0.606	0	0	0.579	0.504
313	QA209	T1025-D1	T1025TS277_5-D1	74.611	86.461	0.628	0.333	0.333	0.335	0.234
314	QA209	T1025-D1	T1025TS351_2-D1	88.911	88.788	0.929	1	1	0.985	0.972
315	QA209	T1025-D1	T1025TS324_1-D1	81.226	89.25	0.67	0.667	0.667	0.569	0.46
316	QA209	T1025-D1	T1025TS097_4-D1	71.595	81.754	0.717	0	0	0.303	0.209
317	QA209	T1025-D1	T1025TS222_3-D1	76.167	88.337	0.626	0	0	0.572	0.485
318	QA209	T1025-D1	T1025TS070_5-D1	74.222	88.968	0.763	0	0	0.478	0.392
319	QA209	T1025-D1	T1025TS050_2-D1	85.603	87.855	0.739	0.4	0.4	0.693	0.572
320	QA209	T1025-D1	T1025TS437_1-D1	81.42	82.123	0.854	0	0.25	0.211	0.146
321	QA209	T1025-D1	T1025TS097_3-D1	71.79	81.451	0.721	0	0	0.267	0.186
322	QA209	T1025-D1	T1025TS070_2-D1	86.673	88.773	0.627	0	0	0.606	0.407
323	QA209	T1025-D1	T1025TS222_4-D1	68.969	85.953	0.712	0	0	0.766	0.707
324	QA209	T1025-D1	T1025TS050_5-D1	85.409	88.002	0.772	0.4	0.4	0.776	0.65
325	QA209	T1025-D1	T1025TS277_2-D1	79.669	88.486	0.775	0.667	0.667	0.69	0.488
326	QA209	T1025-D1	T1025TS351_5-D1	87.451	88.683	0.821	0.667	0.667	0.67	0.462
327	QA209	T1025-D1	T1025TS140_1-D1	80.739	90.74	0.735	0.667	0.667	0.665	0.469
328	QA209	T1025-D1	T1025TS226_1-D1	83.171	87.273	0.739	0.4	0.5	0.456	0.327
329	QA209	T1025-D1	T1025TS252_4-D1	87.938	88.283	0.819	1	1	0.706	0.588
330	QA209	T1025-D1	T1025TS052_2-D1	80.058	86.988	0.886	0	0	0.466	0.309
331	QA209	T1025-D1	T1025TS468_1-D1	74.027	57.761	0.5	0	0	0.021	0.014
332	QA209	T1025-D1	T1025TS209_2-D1	85.7	91.416	0.641	0	0	0.836	0.717
333	QA209	T1025-D1	T1025TS326_1-D1	74.027	57.909	0.5	0	0	0.021	0.014
334	QA209	T1025-D1	T1025TS183_5-D1	79.767	87.785	0.675	0.667	0.667	0.485	0.316
335	QA209	T1025-D1	T1025TS487_3-D1	84.144	86.541	0.716	0.4	0.4	0.426	0.294
336	QA209	T1025-D1	T1025TS013_2-D1	82.588	89.019	0.613	0	0	0.857	0.732
337	QA209	T1025-D1	T1025TS377_3-D1	80.837	89.894	0.709	0.667	0.667	0.871	0.752
338	QA209	T1025-D1	T1025TS211_5-D1	84.533	87.729	0.721	0.4	0.4	0.468	0.323
339	QA209	T1025-D1	T1025TS337_1-D1	76.751	83.143	0.895	0.2	0.2	0.475	0.369
340	QA209	T1025-D1	T1025TS337_5-D1	69.65	82.846	0.771	0.727	0.727	0.483	0.355
341	QA209	T1025-D1	T1025TS211_1-D1	84.241	87.777	0.71	0.667	0.667	0.812	0.696
342	QA209	T1025-D1	T1025TS187_4-D1	84.63	89.517	0.793	0.5	0.5	0.651	0.45
343	QA209	T1025-D1	T1025TS468_5-D1	75.681	85.951	0.614	0	0	0.36	0.325
344	QA209	T1025-D1	T1025TS278_4-D1	82.393	86.52	0.861	0.667	0.667	0.836	0.737
345	QA209	T1025-D1	T1025TS081_3-D1	72.568	85.443	0.9	0.364	0.545	0.365	0.278
346	QA209	T1025-D1	T1025TS183_1-D1	85.992	88.011	0.829	1	1	0.898	0.793
347	QA209	T1025-D1	T1025TS326_5-D1	75.681	85.845	0.614	0	0	0.36	0.325
348	QA209	T1025-D1	T1025TS435_2-D1	78.307	85.423	0.743	0	0	0.746	0.66
349	QA209	T1025-D1	T1025TS226_5-D1	82.49	87.377	0.664	0	0.667	0.338	0.244
350	QA209	T1025-D1	T1025TS063_1-D1	86.965	89.234	0.786	1	1	0.79	0.539
351	QA209	T1025-D1	T1025TS140_5-D1	71.401	80.051	0.775	0.167	0.182	0.322	0.231
352	QA209	T1025-D1	T1025TS367_2-D1	76.362	88.802	0.631	0.5	0.5	0.57	0.497
353	QA209	T1025-D1	T1025TS031_2-D1	74.514	85.028	0.771	0	0.25	0.353	0.249
354	QA209	T1025-D1	T1025TS437_2-D1	81.42	86.993	0.875	0	0.4	0.455	0.317
355	QA209	T1025-D1	T1025TS050_1-D1	85.895	88.019	0.754	0	0	0.478	0.309
356	QA209	T1025-D1	T1025TS198_4-D1	86.284	87.813	0.871	0.8	0.8	0.483	0.329
357	QA209	T1025-D1	T1025TS324_2-D1	78.113	84.354	0.805	0.25	0.25	0.421	0.299
358	QA209	T1025-D1	T1025TS075_3-D1	86.673	88.115	0.858	0.5	0.5	0.729	0.596
359	QA209	T1025-D1	T1025TS351_1-D1	88.911	86.581	0.878	1	1	0.684	0.466
360	QA209	T1025-D1	T1025TS324_5-D1	72.86	84.47	0.764	0	0	0.632	0.551
361	QA209	T1025-D1	T1025TS075_4-D1	86.284	88.31	0.871	0.8	0.8	0.663	0.459
362	QA209	T1025-D1	T1025TS277_1-D1	72.665	86.723	0.663	0	0	0.606	0.398
363	QA209	T1025-D1	T1025TS437_5-D1	81.128	85.63	0.873	0	0.333	0.36	0.243
364	QA209	T1025-D1	T1025TS070_1-D1	86.284	88.13	0.773	0.8	0.8	0.705	0.588
365	QA209	T1025-D1	T1025TS198_3-D1	86.576	87.516	0.849	0.8	0.8	0.674	0.466
366	QA209	T1025-D1	T1025TS367_5-D1	75.973	87.708	0.625	0.5	0.5	0.563	0.483
367	QA209	T1025-D1	T1025TS031_5-D1	85.992	88.771	0.769	0.5	0.5	0.703	0.579
368	QA209	T1025-D1	T1025TS435_5-D1	75.486	84.811	0.7	0	0	0.562	0.404
369	QA209	T1025-D1	T1025TS169_1-D1	78.696	87.605	0.882	0	0	0.619	0.479
370	QA209	T1025-D1	T1025TS226_2-D1	86.089	88.076	0.723	0.5	0.667	0.873	0.747
371	QA209	T1025-D1	T1025TS140_2-D1	80.447	89.8	0.725	0.667	0.667	0.66	0.47
372	QA209	T1025-D1	T1025TS278_3-D1	81.031	87.878	0.841	0.8	0.8	0.467	0.32
373	QA209	T1025-D1	T1025TS081_4-D1	71.79	85.909	0.919	0.6	0.6	0.434	0.32
374	QA209	T1025-D1	T1025TS013_1-D1	83.852	88.428	0.521			0.788	0.664
375	QA209	T1025-D1	T1025TS326_2-D1	74.319	78.954	0.579	0	0	0.442	0.328
376	QA209	T1025-D1	T1025TS468_2-D1	74.319	79.053	0.598	0	0	0.541	0.401
377	QA209	T1025-D1	T1025TS209_1-D1	85.798	91.767	0.784	0	0	0.85	0.728
378	QA209	T1025-D1	T1025TS187_3-D1	83.949	88.715	0.862	0.333	0.667	0.885	0.802
379	QA209	T1025-D1	T1025TS209_3-D1	85.311	91.117	0.796	0.667	0.667	0.866	0.739
380	QA209	T1025-D1	T1025TS278_1-D1	82.879	87.501	0.859	0.8	0.8	0.694	0.48
381	QA209	T1025-D1	T1025TS183_4-D1	75.389	87.49	0.746	0.667	0.667	0.706	0.639
382	QA209	T1025-D1	T1025TS487_2-D1	83.658	88.067	0.718	0	0	0.77	0.522
383	QA209	T1025-D1	T1025TS013_3-D1	81.518	88.171	0.544	0	0	0.637	0.401
384	QA209	T1025-D1	T1025TS377_2-D1	80.642	89.571	0.699	0.667	0.667	0.491	0.416
385	QA209	T1025-D1	T1025TS042_1-D1	80.447	89.307	0.728	0.667	0.667	0.818	0.706
386	QA209	T1025-D1	T1025TS211_4-D1	81.128	83.782	0.777	0.444	0.444	0.578	0.475
387	QA209	T1025-D1	T1025TS187_1-D1	83.755	88.695	0.833	0.667	0.667	0.796	0.695
388	QA209	T1025-D1	T1025TS070_3-D1	76.265	88.895	0.664	0.4	0.4	0.558	0.462
389	QA209	T1025-D1	T1025TS222_5-D1	87.257	87.477	0.723	0.5	0.5	0.497	0.339
390	QA209	T1025-D1	T1025TS050_4-D1	83.171	89.314	0.765	0.8	0.8	0.638	0.45
391	QA209	T1025-D1	T1025TS097_2-D1	71.206	81.508	0.793	0	0	0.303	0.21
392	QA209	T1025-D1	T1025TS198_1-D1	85.992	89.154	0.893	0.8	0.8	0.851	0.638
393	QA209	T1025-D1	T1025TS351_4-D1	85.311	88.041	0.795	0	0	0.686	0.495
394	QA209	T1025-D1	T1025TS277_3-D1	77.043	88.048	0.637	0.4	0.4	0.481	0.383
395	QA209	T1025-D1	T1025TS052_3-D1	80.739	87.801	0.839	0	0	0.499	0.338
396	QA209	T1025-D1	T1025TS252_5-D1	86.479	89.404	0.801	0.667	0.667	0.648	0.45
397	QA209	T1025-D1	T1025TS238_2-D1	78.21	87.735	0.662	0.667	0.667	0.817	0.67
398	QA209	T1025-D1	T1025TS052_4-D1	85.798	88.553	0.744	0	0.667	0.316	0.211
399	QA209	T1025-D1	T1025TS252_2-D1	86.673	88.67	0.84	0.667	0.667	0.707	0.589
400	QA209	T1025-D1	T1025TS351_3-D1	86.576	89.511	0.75	0.667	0.667	0.66	0.46
401	QA209	T1025-D1	T1025TS075_1-D1	86.479	88.797	0.875	0.8	0.8	0.664	0.47
402	QA209	T1025-D1	T1025TS222_2-D1	75.973	87.2	0.625	0.5	0.5	0.563	0.483
403	QA209	T1025-D1	T1025TS070_4-D1	71.887	82.691	0.811	0.286	0.286	0.67	0.592
404	QA209	T1025-D1	T1025TS050_3-D1	85.019	88.507	0.787	0.4	0.4	0.565	0.491
405	QA209	T1025-D1	T1025TS211_3-D1	85.019	86.683	0.894	0.571	0.571	0.473	0.355
406	QA209	T1025-D1	T1025TS364_1-D1	71.109	86.587	0.812	0.2	0.2	0.49	0.442
407	QA209	T1025-D1	T1025TS377_5-D1	80.934	90.269	0.705	0.667	0.667	0.349	0.284
408	QA209	T1025-D1	T1025TS081_1-D1	81.907	84.137	0.86	0	0.222	0.138	0.094
409	QA209	T1025-D1	T1025TS183_3-D1	85.506	89.087	0.718	0.667	0.667	0.875	0.759
410	QA209	T1025-D1	T1025TS013_4-D1	77.237	89.34	0.528	0	0	0.781	0.624
411	QA209	T1025-D1	T1025TS487_5-D1	86.089	87.614	0.756	0	0	0.654	0.448
412	QA209	T1025-D1	T1025TS209_4-D1	85.214	91.621	0.784	0	1	0.857	0.731
413	QA209	T1025-D1	T1025TS326_3-D1	75.097	83.372	0.61	0	0	0.642	0.437
414	QA209	T1025-D1	T1025TS487_1-D1	84.436	88.021	0.718	0.667	0.667	0.601	0.415
415	QA209	T1025-D1	T1025TS278_2-D1	82.588	87.893	0.816	0.4	0.8	0.454	0.361
416	QA209	T1025-D1	T1025TS081_5-D1	80.156	83.208	0.871	0	0.25	0.216	0.15
417	QA209	T1025-D1	T1025TS468_3-D1	75.097	83.796	0.597	0	0	0.373	0.253
418	QA209	T1025-D1	T1025TS187_2-D1	84.144	88.124	0.82	0.667	0.667	0.618	0.465
419	QA209	T1025-D1	T1025TS337_3-D1	86.576	87.935	0.797	1	1	0.498	0.341
420	QA209	T1025-D1	T1025TS042_2-D1	74.514	85.389	0.803	0	0.25	0.335	0.225
421	QA209	T1025-D1	T1025TS377_1-D1	80.642	89.157	0.709	0.667	0.667	0.358	0.243
422	QA209	T1025-D1	T1025TS075_5-D1	86.673	87.34	0.924	0.8	0.8	0.709	0.538
423	QA209	T1025-D1	T1025TS097_1-D1	72.374	80.139	0.694	0	0	0.23	0.16
424	QA209	T1025-D1	T1025TS198_2-D1	86.673	88.108	0.879	0.8	0.8	0.66	0.47
425	QA209	T1025-D1	T1025TS437_4-D1	81.42	85.995	0.899	0	0.333	0.522	0.378
426	QA209	T1025-D1	T1025TS031_4-D1	77.626	86.632	0.661	0	0	0.787	0.67
427	QA209	T1025-D1	T1025TS238_1-D1	76.848	85.694	0.594	0.4	0.4	0.364	0.278
428	QA209	T1025-D1	T1025TS367_4-D1	76.459	88.06	0.631	0.5	0.5	0.568	0.49
429	QA209	T1025-D1	T1025TS140_3-D1	80.642	89.826	0.71	0.4	0.4	0.467	0.313
430	QA209	T1025-D1	T1025TS226_3-D1	75	84.974	0.804	0.2	0.2	0.353	0.24
431	QA209	T1025-D1	T1025TS435_4-D1	77.529	84.947	0.703	0.333	0.333	0.322	0.231
432	QA209	T1025-D1	T1025TS460_1-D1	75.875	83.333	0.832	0.5	0.25	0.354	0.258
433	QA209	T1025-D1	T1025TS140_4-D1	80.35	89.333	0.744	0.5	0.5	0.872	0.803
434	QA209	T1025-D1	T1025TS226_4-D1	79.183	84.369	0.888	0.333	0.333	0.585	0.428
435	QA209	T1025-D1	T1025TS435_3-D1	77.14	86.148	0.753	0.333	0.333	0.587	0.408
436	QA209	T1025-D1	T1025TS031_3-D1	83.463	88.618	0.815	0.5	0.5	0.669	0.473
437	QA209	T1025-D1	T1025TS252_1-D1	80.253	89.76	0.805	0.333	0.667	0.624	0.482
438	QA209	T1025-D1	T1025TS367_3-D1	76.167	88.612	0.63	0.5	0.5	0.564	0.489
439	QA209	T1025-D1	T1025TS198_5-D1	86.479	88.8	0.837	0.8	0.8	0.707	0.584
440	QA209	T1025-D1	T1025TS437_3-D1	81.518	85.739	0.863	0	0.286	0.206	0.141
441	QA209	T1025-D1	T1025TS222_1-D1	76.362	88.645	0.638	0.667	0.667	0.662	0.578
442	QA209	T1025-D1	T1025TS033_1-D1	87.354	88.205	0.744	0	0	0.457	0.306
443	QA209	T1025-D1	T1025TS075_2-D1	86.868	88.693	0.883	0.5	0.5	0.734	0.607
444	QA209	T1025-D1	T1025TS151_1-D1	75.097	83.971	0.875	0	0	0.449	0.341
445	QA209	T1025-D1	T1025TS187_5-D1	83.755	89.304	0.798	0.8	0.8	0.653	0.457
446	QA209	T1025-D1	T1025TS468_4-D1	75.875	85.047	0.606	0	0	0.755	0.692
447	QA209	T1025-D1	T1025TS326_4-D1	75.875	85.472	0.606	0	0	0.743	0.649
448	QA209	T1025-D1	T1025TS278_5-D1	82.101	89.753	0.851	0.4	0.8	0.634	0.436
449	QA209	T1025-D1	T1025TS081_2-D1	81.809	85.293	0.868	0	0.286	0.164	0.112
450	QA209	T1026-D1	T1026TS070_4-D1	16.781	73.024	0.5	0	0	0.378	0.256
451	QA209	T1026-D1	T1026TS377_4-D1	48.801	77.416	0.64	0	0	0.307	0.237
452	QA209	T1026-D1	T1026TS097_5-D1	35.788	74.356	0.5	0	0	0.09	0.063
453	QA209	T1026-D1	T1026TS187_2-D1	52.055	79.846	0.596	0	0	0.269	0.2
454	QA209	T1026-D1	T1026TS259_4-D1	56.336	82.169	0.772	0	0	0.596	0.489
455	QA209	T1026-D1	T1026TS226_1-D1	61.301	77.405	0.665	0	0	0.191	0.155
456	QA209	T1026-D1	T1026TS367_2-D1	44.007	75.71	0.5	0	0	0.154	0.105
457	QA209	T1026-D1	T1026TS364_5-D1	36.301	75.926	0.5	0	0	0.213	0.147
458	QA209	T1026-D1	T1026TS277_4-D1	42.123	75.57	0.5	0	0	0.155	0.106
459	QA209	T1026-D1	T1026TS351_5-D1	54.281	77.417	0.755	0	0	0.509	0.399
460	QA209	T1026-D1	T1026TS337_4-D1	37.842	75.271	0.5	0	0	0.125	0.086
461	QA209	T1026-D1	T1026TS487_4-D1	68.493	82.517	0.863	0.333	0.333	0.615	0.529
462	QA209	T1026-D1	T1026TS075_1-D1	50.342	74.716	0.526	0	0	0.178	0.125
463	QA209	T1026-D1	T1026TS209_2-D1	69.007	84.399	0.867	0.444	0.444	0.74	0.62
464	QA209	T1026-D1	T1026TS435_4-D1	28.596	77.703	0.5	0	0	0.203	0.139
465	QA209	T1026-D1	T1026TS326_3-D1	51.541	79.195	0.67	0.333	0.364	0.486	0.382
466	QA209	T1026-D1	T1026TS042_4-D1	37.329	80.292	0.5	0	0	0.091	0.063
467	QA209	T1026-D1	T1026TS183_5-D1	40.582	78.388	0.5	0	0	0.146	0.1
468	QA209	T1026-D1	T1026TS198_2-D1	50	77.703	0.526	0	0	0.177	0.128
469	QA209	T1026-D1	T1026TS052_4-D1	17.808	79.997	0.5	0	0	0.461	0.314
470	QA209	T1026-D1	T1026TS138_2-D1	14.041	77.889	0.5	0	0	0.581	0.397
471	QA209	T1026-D1	T1026TS319_4-D1	50.342	76.668	0.507	0	0	0.307	0.221
472	QA209	T1026-D1	T1026TS460_3-D1	38.699	76.792	0.5	0	0	0.062	0.043
473	QA209	T1026-D1	T1026TS183_2-D1	59.247	82.765	0.708	0	0	0.518	0.39
474	QA209	T1026-D1	T1026TS198_5-D1	55.479	78.142	0.718	0.25	0.25	0.523	0.407
475	QA209	T1026-D1	T1026TS319_3-D1	49.658	76.134	0.507	0	0	0.235	0.164
476	QA209	T1026-D1	T1026TS052_3-D1	17.808	79.957	0.5	0	0	0.461	0.314
477	QA209	T1026-D1	T1026TS435_3-D1	30.822	77.453	0.5	0	0	0.131	0.089
478	QA209	T1026-D1	T1026TS050_5-D1	23.288	78.23	0.5	0	0	0.196	0.134
479	QA209	T1026-D1	T1026TS326_4-D1	56.507	78.933	0.618	0	0	0.316	0.244
480	QA209	T1026-D1	T1026TS042_3-D1	41.267	81.345	0.5	0	0	0.099	0.069
481	QA209	T1026-D1	T1026TS278_3-D1	20.719	72.845	0.5	0	0	0.201	0.138
482	QA209	T1026-D1	T1026TS209_5-D1	71.062	85.655	0.873	0	0	0.609	0.424
483	QA209	T1026-D1	T1026TS337_3-D1	58.219	78.91	0.739	0	0	0.431	0.334
484	QA209	T1026-D1	T1026TS487_3-D1	41.781	77.983	0.661	0.222	0.222	0.488	0.358
485	QA209	T1026-D1	T1026TS277_3-D1	19.178	78.053	0.5	0	0	0.279	0.192
486	QA209	T1026-D1	T1026TS351_2-D1	67.295	79.99	0.76	0	0	0.293	0.209
487	QA209	T1026-D1	T1026TS364_2-D1	40.582	71.891	0.5	0	0	0.186	0.127
488	QA209	T1026-D1	T1026TS367_5-D1	45.205	73.831	0.5	0	0	0.094	0.065
489	QA209	T1026-D1	T1026TS070_3-D1	16.952	73.328	0.5	0	0	0.525	0.357
490	QA209	T1026-D1	T1026TS377_3-D1	50	76.27	0.525	0	0	0.228	0.166
491	QA209	T1026-D1	T1026TS097_2-D1	36.13	79.299	0.5	0	0	0.125	0.087
492	QA209	T1026-D1	T1026TS187_5-D1	19.863	74.267	0.5	0	0	0.568	0.386
493	QA209	T1026-D1	T1026TS259_3-D1	57.705	82	0.774	0	0	0.459	0.375
494	QA209	T1026-D1	T1026TS367_1-D1	45.548	73.595	0.5	0	0	0.157	0.108
495	QA209	T1026-D1	T1026TS013_4-D1	46.575	79.304	0.503	0	0	0.249	0.176
496	QA209	T1026-D1	T1026TS081_1-D1	57.877	75.651	0.608	0	0	0.217	0.182
497	QA209	T1026-D1	T1026TS238_4-D1	60.274	77.76	0.707	0	0	0.428	0.318
498	QA209	T1026-D1	T1026TS226_2-D1	60.103	75.782	0.723	0	0	0.437	0.331
499	QA209	T1026-D1	T1026TS187_1-D1	50.171	76.974	0.513	0	0	0.19	0.132
500	QA209	T1026-D1	T1026TS252_3-D1	50.342	76.645	0.521	0	0	0.332	0.24
501	QA209	T1026-D1	T1026TS222_3-D1	49.144	75.553	0.542	0	0	0.351	0.268
502	QA209	T1026-D1	T1026TS140_4-D1	49.658	81.473	0.679	0.222	0	0.418	0.312
503	QA209	T1026-D1	T1026TS050_1-D1	53.082	74.375	0.619	0	0	0.291	0.219
504	QA209	T1026-D1	T1026TS209_1-D1	68.836	87.441	0.672	0	0	0.559	0.393
505	QA209	T1026-D1	T1026TS075_2-D1	51.199	79.68	0.609	0	0	0.239	0.181
506	QA209	T1026-D1	T1026TS324_3-D1	37.329	78.208	0.5	0	0	0.146	0.101
507	QA209	T1026-D1	T1026TS031_3-D1	52.911	76.933	0.5	0	0	0.078	0.054
508	QA209	T1026-D1	T1026TS138_1-D1	15.068	77.192	0.5	0	0	0.245	0.168
509	QA209	T1026-D1	T1026TS198_1-D1	50.342	74.571	0.513	0	0	0.186	0.13
510	QA209	T1026-D1	T1026TS031_4-D1	53.425	77.697	0.5	0	0	0.115	0.083
511	QA209	T1026-D1	T1026TS183_1-D1	48.116	80.201	0.688	0	0	0.347	0.252
512	QA209	T1026-D1	T1026TS075_5-D1	63.356	77.451	0.708	0	0	0.249	0.177
513	QA209	T1026-D1	T1026TS324_4-D1	42.637	78.895	0.5	0	0	0.061	0.042
514	QA209	T1026-D1	T1026TS317_1-D1	16.096	77.695	0.5	0	0	0.506	0.344
515	QA209	T1026-D1	T1026TS351_1-D1	68.836	79.035	0.845	0.222	0.222	0.646	0.536
516	QA209	T1026-D1	T1026TS252_4-D1	55.993	73.149	0.621	0	0	0.339	0.254
517	QA209	T1026-D1	T1026TS140_3-D1	51.199	79.401	0.588	0	0	0.186	0.144
518	QA209	T1026-D1	T1026TS222_4-D1	44.178	74.245	0.5	0	0	0.155	0.106
519	QA209	T1026-D1	T1026TS097_1-D1	43.493	78.897	0.536	0	0	0.336	0.241
520	QA209	T1026-D1	T1026TS364_1-D1	32.877	76.555	0.5	0	0	0.182	0.125
521	QA209	T1026-D1	T1026TS013_3-D1	47.089	78.105	0.5	0	0	0.074	0.051
522	QA209	T1026-D1	T1026TS238_3-D1	51.37	75.072	0.609	0	0	0.296	0.247
523	QA209	T1026-D1	T1026TS226_5-D1	58.219	75.603	0.561	0	0	0.223	0.161
524	QA209	T1026-D1	T1026TS487_2-D1	44.692	77.347	0.591	0	0	0.351	0.254
525	QA209	T1026-D1	T1026TS337_2-D1	39.555	73.969	0.5	0	0	0.099	0.068
526	QA209	T1026-D1	T1026TS351_3-D1	66.61	82.985	0.789	0.25	0.5	0.631	0.475
527	QA209	T1026-D1	T1026TS277_2-D1	38.356	77.892	0.5	0	0	0.14	0.096
528	QA209	T1026-D1	T1026TS140_1-D1	71.233	81.805	0.774	0.25	0.25	0.404	0.271
529	QA209	T1026-D1	T1026TS013_1-D1	44.692	77.475	0.671	0	0	0.442	0.307
530	QA209	T1026-D1	T1026TS367_4-D1	49.144	74.718	0.525	0	0	0.298	0.22
531	QA209	T1026-D1	T1026TS364_3-D1	33.39	76.912	0.5	0	0	0.182	0.125
532	QA209	T1026-D1	T1026TS238_1-D1	61.301	80.225	0.684	0	0	0.483	0.353
533	QA209	T1026-D1	T1026TS259_2-D1	51.37	76.697	0.659	0	0	0.579	0.491
534	QA209	T1026-D1	T1026TS187_4-D1	58.733	75.349	0.695	0	0	0.503	0.395
535	QA209	T1026-D1	T1026TS097_3-D1	37.671	80.723	0.5	0	0	0.086	0.06
536	QA209	T1026-D1	T1026TS377_2-D1	52.397	77.076	0.591	0	0	0.227	0.174
537	QA209	T1026-D1	T1026TS460_2-D1	38.014	74.271	0.5	0	0	0.097	0.067
538	QA209	T1026-D1	T1026TS052_2-D1	17.808	79.813	0.5	0	0	0.461	0.314
539	QA209	T1026-D1	T1026TS319_2-D1	50.514	74.518	0.5	0	0	0.177	0.125
540	QA209	T1026-D1	T1026TS183_3-D1	59.76	81.064	0.761	0.4	0.4	0.569	0.494
541	QA209	T1026-D1	T1026TS198_4-D1	50.514	77.815	0.507	0	0	0.186	0.132
542	QA209	T1026-D1	T1026TS042_2-D1	42.123	76.41	0.5	0	0	0.063	0.043
543	QA209	T1026-D1	T1026TS326_5-D1	51.199	78.938	0.594	0.2	0.2	0.27	0.212
544	QA209	T1026-D1	T1026TS435_2-D1	33.733	79.36	0.5	0	0	0.135	0.093
545	QA209	T1026-D1	T1026TS209_4-D1	69.178	83.44	0.896	0.286	0.4	0.699	0.641
546	QA209	T1026-D1	T1026TS468_1-D1	25.171	78.054	0.5	0	0	0.107	0.074
547	QA209	T1026-D1	T1026TS209_3-D1	71.404	82.576	0.763	0.286	0.286	0.564	0.412
548	QA209	T1026-D1	T1026TS278_5-D1	19.007	73.796	0.5	0	0	0.56	0.383
549	QA209	T1026-D1	T1026TS324_1-D1	67.466	79.927	0.736	0.25	0.25	0.546	0.44
550	QA209	T1026-D1	T1026TS042_5-D1	35.616	77.576	0.5	0	0	0.107	0.074
551	QA209	T1026-D1	T1026TS326_2-D1	51.541	80.486	0.75	0.5	0.364	0.64	0.515
552	QA209	T1026-D1	T1026TS050_3-D1	49.658	71.997	0.54	0	0	0.34	0.239
553	QA209	T1026-D1	T1026TS435_5-D1	23.63	77.41	0.5	0	0	0.189	0.13
554	QA209	T1026-D1	T1026TS031_1-D1	53.596	77.979	0.505	0	0	0.162	0.121
555	QA209	T1026-D1	T1026TS319_5-D1	52.568	79.668	0.634	0	0	0.311	0.236
556	QA209	T1026-D1	T1026TS052_5-D1	17.808	79.471	0.5	0	0	0.424	0.289
557	QA209	T1026-D1	T1026TS183_4-D1	52.397	76.962	0.697	0.25	0.25	0.515	0.434
558	QA209	T1026-D1	T1026TS198_3-D1	51.199	79.905	0.581	0	0	0.373	0.278
559	QA209	T1026-D1	T1026TS259_5-D1	59.247	75.651	0.699	0.286	0.286	0.372	0.279
560	QA209	T1026-D1	T1026TS187_3-D1	51.712	78.868	0.545	0	0	0.169	0.122
561	QA209	T1026-D1	T1026TS097_4-D1	30.651	73.981	0.5	0	0	0.179	0.122
562	QA209	T1026-D1	T1026TS070_5-D1	16.267	73.662	0.5	0	0	0.524	0.357
563	QA209	T1026-D1	T1026TS377_5-D1	48.288	80.529	0.718	0.222	0.25	0.398	0.328
564	QA209	T1026-D1	T1026TS364_4-D1	40.068	73.168	0.5	0	0	0.166	0.115
565	QA209	T1026-D1	T1026TS367_3-D1	44.178	74.129	0.5	0	0	0.155	0.106
566	QA209	T1026-D1	T1026TS351_4-D1	54.623	76.608	0.722	0.286	0.286	0.52	0.437
567	QA209	T1026-D1	T1026TS252_1-D1	50.514	74.579	0.507	0	0	0.177	0.125
568	QA209	T1026-D1	T1026TS277_5-D1	40.24	72.253	0.5	0	0	0.193	0.133
569	QA209	T1026-D1	T1026TS222_1-D1	44.007	76.752	0.5	0	0	0.154	0.105
570	QA209	T1026-D1	T1026TS487_5-D1	63.699	78.625	0.82	0	0	0.275	0.207
571	QA209	T1026-D1	T1026TS337_5-D1	42.637	74.116	0.5	0	0	0.134	0.092
572	QA209	T1026-D1	T1026TS140_2-D1	51.884	80.071	0.703	0.222	0.222	0.484	0.383
573	QA209	T1026-D1	T1026TS222_5-D1	59.247	72.225	0.589	0	0	0.27	0.212
574	QA209	T1026-D1	T1026TS252_5-D1	19.007	72.811	0.5	0	0	0.231	0.157
575	QA209	T1026-D1	T1026TS337_1-D1	71.233	82.547	0.779	0.222	0.222	0.408	0.272
576	QA209	T1026-D1	T1026TS487_1-D1	48.116	77.412	0.659	0.286	0	0.38	0.294
577	QA209	T1026-D1	T1026TS377_1-D1	50.856	81.88	0.68	0	0	0.308	0.238
578	QA209	T1026-D1	T1026TS259_1-D1	49.658	78.84	0.691	0	0	0.47	0.401
579	QA209	T1026-D1	T1026TS226_4-D1	63.699	78.903	0.76	0.2	0	0.456	0.36
580	QA209	T1026-D1	T1026TS013_2-D1	45.548	77.299	0.657	0	0	0.472	0.37
581	QA209	T1026-D1	T1026TS319_1-D1	51.199	78.144	0.534	0	0	0.228	0.162
582	QA209	T1026-D1	T1026TS052_1-D1	17.808	79.524	0.5	0	0	0.461	0.314
583	QA209	T1026-D1	T1026TS031_5-D1	54.795	77.997	0.559	0	0	0.251	0.186
584	QA209	T1026-D1	T1026TS460_1-D1	39.897	75.54	0.5	0	0	0.094	0.065
585	QA209	T1026-D1	T1026TS075_4-D1	52.568	78.825	0.589	0	0	0.26	0.195
586	QA209	T1026-D1	T1026TS324_5-D1	38.699	75.273	0.5	0	0	0.082	0.056
587	QA209	T1026-D1	T1026TS278_1-D1	62.5	82.981	0.847	0	0	0.497	0.336
588	QA209	T1026-D1	T1026TS435_1-D1	26.027	75.962	0.5	0	0	0.141	0.097
589	QA209	T1026-D1	T1026TS042_1-D1	62.842	72.892	0.543	0	0	0.109	0.086
590	QA209	T1026-D1	T1026TS326_1-D1	46.575	80.24	0.55	0	0	0.197	0.146
591	QA209	T1026-D1	T1026TS075_3-D1	51.027	78.875	0.583	0	0	0.224	0.169
592	QA209	T1026-D1	T1026TS324_2-D1	24.144	80.361	0.5	0	0	0.153	0.106
593	QA209	T1026-D1	T1026TS031_2-D1	51.541	77.816	0.523	0	0	0.225	0.165
594	QA209	T1026-D1	T1026TS226_3-D1	54.623	77.453	0.557	0	0	0.172	0.131
595	QA209	T1026-D1	T1026TS238_5-D1	41.952	76.705	0.5	0	0	0.1	0.069
596	QA209	T1026-D1	T1026TS013_5-D1	42.637	76.04	0.589	0	0	0.654	0.492
597	QA209	T1026-D1	T1026TS222_2-D1	70.719	81.051	0.872	0.222	0.222	0.337	0.254
598	QA209	T1026-D1	T1026TS140_5-D1	49.829	82.949	0.713	0	0	0.414	0.331
599	QA209	T1026-D1	T1026TS252_2-D1	49.658	76.852	0.507	0	0	0.235	0.164
600	QA209	T1027-D1	T1027TS377_2-D1	37.374	73.663	0.715	0	0.5	0.501	0.35
601	QA209	T1027-D1	T1027TS259_2-D1	30.556	77.505	0.5	0	0	0.299	0.208
602	QA209	T1027-D1	T1027TS252_3-D1	35.859	73.275	0.521	0	0	0.366	0.262
603	QA209	T1027-D1	T1027TS326_4-D1	37.374	71.828	0.5	0	0	0.306	0.211
604	QA209	T1027-D1	T1027TS277_2-D1	38.131	72.776	0.512	0	0	0.551	0.387
605	QA209	T1027-D1	T1027TS487_2-D1	35.859	72.669	0.563	0	0	0.454	0.342
606	QA209	T1027-D1	T1027TS183_1-D1	40.657	76.054	0.551	0	0	0.218	0.16
607	QA209	T1027-D1	T1027TS031_4-D1	40.152	70.511	0.5	0	0	0.274	0.189
608	QA209	T1027-D1	T1027TS013_4-D1	31.313	71.678	0.745	0.333	0.333	0.764	0.604
609	QA209	T1027-D1	T1027TS097_5-D1	32.576	73.261	0.5	0	0	0.343	0.237
610	QA209	T1027-D1	T1027TS050_3-D1	31.061	77.8	0.5	0	0	0.192	0.133
611	QA209	T1027-D1	T1027TS226_5-D1	39.646	74.146	0.5	0	0	0.163	0.112
612	QA209	T1027-D1	T1027TS324_1-D1	43.687	68.722	0.5	0	0	0.187	0.128
613	QA209	T1027-D1	T1027TS238_3-D1	39.394	73.053	0.596	0	0	0.313	0.225
614	QA209	T1027-D1	T1027TS075_5-D1	36.869	74.064	0.518	0	0	0.329	0.24
615	QA209	T1027-D1	T1027TS222_4-D1	36.111	73.931	0.568	0	0	0.303	0.23
616	QA209	T1027-D1	T1027TS209_2-D1	35.606	64.874	0.636	0	0	0.264	0.204
617	QA209	T1027-D1	T1027TS351_1-D1	35.606	71.888	0.542	0	0	0.382	0.276
618	QA209	T1027-D1	T1027TS364_1-D1	30.556	66.626	0.5	0	0	0.402	0.277
619	QA209	T1027-D1	T1027TS138_1-D1	28.788	75.014	0.5	0	0	0.211	0.146
620	QA209	T1027-D1	T1027TS460_2-D1	26.01	74.604	0.5	0	0	0.38	0.264
621	QA209	T1027-D1	T1027TS075_2-D1	37.374	73.372	0.63	0	0	0.378	0.275
622	QA209	T1027-D1	T1027TS222_3-D1	35.606	72.992	0.549	0	0	0.387	0.324
623	QA209	T1027-D1	T1027TS209_5-D1	35.101	70.339	0.517	0	0	0.433	0.291
624	QA209	T1027-D1	T1027TS367_1-D1	38.384	72.327	0.55	0	0	0.268	0.193
625	QA209	T1027-D1	T1027TS238_4-D1	42.172	72.04	0.484	0	0	0.429	0.311
626	QA209	T1027-D1	T1027TS031_3-D1	39.141	70.501	0.5	0	0	0.298	0.203
627	QA209	T1027-D1	T1027TS013_3-D1	29.04	66.955	0.658	0	0	0.36	0.258
628	QA209	T1027-D1	T1027TS317_1-D1	28.535	75.677	0.5	0	0	0.38	0.262
629	QA209	T1027-D1	T1027TS435_1-D1	41.162	73.686	0.488	0	0	0.324	0.237
630	QA209	T1027-D1	T1027TS097_2-D1	33.333	75.466	0.5	0	0	0.355	0.244
631	QA209	T1027-D1	T1027TS050_4-D1	27.778	74.089	0.5	0	0	0.283	0.195
632	QA209	T1027-D1	T1027TS226_2-D1	39.394	71.696	0.5	0	0	0.267	0.184
633	QA209	T1027-D1	T1027TS277_5-D1	38.889	72.795	0.5	0	0	0.271	0.186
634	QA209	T1027-D1	T1027TS487_5-D1	37.879	75.211	0.605	0	0	0.459	0.33
635	QA209	T1027-D1	T1027TS326_3-D1	36.869	71.997	0.524	0	0	0.482	0.338
636	QA209	T1027-D1	T1027TS252_4-D1	37.626	73.771	0.551	0	0	0.327	0.237
637	QA209	T1027-D1	T1027TS259_5-D1	28.788	74.164	0.5	0	0	0.403	0.278
638	QA209	T1027-D1	T1027TS198_1-D1	37.626	74.903	0.573	0	0	0.389	0.274
639	QA209	T1027-D1	T1027TS377_5-D1	36.616	73.415	0.774	0	0	0.523	0.433
640	QA209	T1027-D1	T1027TS187_3-D1	36.616	74.096	0.67	0	0.333	0.467	0.386
641	QA209	T1027-D1	T1027TS042_3-D1	36.111	71.085	0.5	0	0	0.275	0.189
642	QA209	T1027-D1	T1027TS259_1-D1	29.545	69.463	0.5	0	0	0.592	0.406
643	QA209	T1027-D1	T1027TS377_1-D1	35.859	73.879	0.638	0	0	0.543	0.409
644	QA209	T1027-D1	T1027TS198_5-D1	36.111	73.276	0.514	0	0	0.343	0.242
645	QA209	T1027-D1	T1027TS468_4-D1	37.374	71.404	0.512	0	0	0.496	0.351
646	QA209	T1027-D1	T1027TS183_2-D1	41.414	71.585	0.464	0	0	0.281	0.179
647	QA209	T1027-D1	T1027TS487_1-D1	36.869	75.697	0.579	0	0.5	0.411	0.298
648	QA209	T1027-D1	T1027TS277_1-D1	39.394	69.596	0.5	0	0	0.292	0.201
649	QA209	T1027-D1	T1027TS324_2-D1	45.707	66.908	0.5	0	0	0.221	0.151
650	QA209	T1027-D1	T1027TS367_5-D1	36.364	73.147	0.526	0	0	0.396	0.286
651	QA209	T1027-D1	T1027TS317_5-D1	32.323	78.344	0.5	0	0	0.421	0.292
652	QA209	T1027-D1	T1027TS435_5-D1	41.667	71.383	0.382	0	0	0.278	0.219
653	QA209	T1027-D1	T1027TS138_2-D1	37.374	74.344	0.5	0	0	0.105	0.072
654	QA209	T1027-D1	T1027TS364_2-D1	27.778	68.843	0.5	0	0	0.27	0.185
655	QA209	T1027-D1	T1027TS351_2-D1	39.394	72.859	0.548	0.333	0.333	0.267	0.197
656	QA209	T1027-D1	T1027TS209_1-D1	35.354	71.91	0.59	0	0	0.347	0.253
657	QA209	T1027-D1	T1027TS319_4-D1	36.616	72.474	0.611	0	0	0.312	0.226
658	QA209	T1027-D1	T1027TS140_4-D1	31.061	69.604	0.5	0	0	0.275	0.19
659	QA209	T1027-D1	T1027TS075_1-D1	37.121	73.515	0.5	0	0	0.29	0.2
660	QA209	T1027-D1	T1027TS319_3-D1	33.838	70.473	0.5	0	0	0.259	0.18
661	QA209	T1027-D1	T1027TS460_1-D1	31.313	78.622	0.5	0	0	0.284	0.196
662	QA209	T1027-D1	T1027TS140_3-D1	35.354	71.523	0.5	0	0	0.252	0.176
663	QA209	T1027-D1	T1027TS364_5-D1	37.121	68.245	0.5	0	0	0.218	0.152
664	QA209	T1027-D1	T1027TS351_5-D1	38.636	72.823	0.458	0	0	0.345	0.253
665	QA209	T1027-D1	T1027TS226_1-D1	37.879	75.882	0.512	0	0	0.301	0.28
666	QA209	T1027-D1	T1027TS097_1-D1	32.828	72.857	0.524	0	0	0.458	0.321
667	QA209	T1027-D1	T1027TS317_2-D1	32.323	75.682	0.5	0	0	0.392	0.272
668	QA209	T1027-D1	T1027TS435_2-D1	44.697	71.859	0.5	0	0	0.172	0.118
669	QA209	T1027-D1	T1027TS324_5-D1	26.01	66.154	0.48	0	0	0.289	0.202
670	QA209	T1027-D1	T1027TS367_2-D1	37.121	72.421	0.594	0	0	0.404	0.309
671	QA209	T1027-D1	T1027TS183_5-D1	41.919	73.478	0.525	0	0	0.261	0.206
672	QA209	T1027-D1	T1027TS198_2-D1	36.869	73.243	0.526	0	0	0.354	0.26
673	QA209	T1027-D1	T1027TS468_3-D1	36.111	71.207	0.512	0	0	0.458	0.324
674	QA209	T1027-D1	T1027TS187_4-D1	36.869	71.14	0.736	0	0	0.538	0.448
675	QA209	T1027-D1	T1027TS042_4-D1	26.768	72.363	0.5	0	0	0.297	0.203
676	QA209	T1027-D1	T1027TS487_4-D1	38.889	76.789	0.625	0	0	0.459	0.332
677	QA209	T1027-D1	T1027TS277_4-D1	39.394	72.941	0.5	0	0	0.3	0.208
678	QA209	T1027-D1	T1027TS326_2-D1	38.889	71.82	0.5	0	0	0.303	0.209
679	QA209	T1027-D1	T1027TS252_5-D1	42.172	80.644	0.5	0	0	0.102	0.071
680	QA209	T1027-D1	T1027TS259_4-D1	28.535	77.181	0.5	0	0	0.334	0.23
681	QA209	T1027-D1	T1027TS377_4-D1	33.081	72.998	0.5	0	0	0.245	0.169
682	QA209	T1027-D1	T1027TS468_1-D1	34.091	76.947	0.5	0	0	0.175	0.121
683	QA209	T1027-D1	T1027TS222_2-D1	37.121	72.486	0.595	0	0	0.413	0.311
684	QA209	T1027-D1	T1027TS209_4-D1	34.848	69.841	0.622	0	0	0.539	0.385
685	QA209	T1027-D1	T1027TS337_1-D1	27.778	76.36	0.5	0	0	0.381	0.263
686	QA209	T1027-D1	T1027TS075_3-D1	37.374	73.549	0.513	0	0	0.3	0.213
687	QA209	T1027-D1	T1027TS140_1-D1	32.828	71.324	0.554	0	0	0.327	0.235
688	QA209	T1027-D1	T1027TS319_1-D1	36.364	73.402	0.5	0	0	0.292	0.201
689	QA209	T1027-D1	T1027TS460_3-D1	31.818	79.015	0.5	0	0	0.198	0.137
690	QA209	T1027-D1	T1027TS238_5-D1	36.111	72.684	0.63	0	0	0.554	0.404
691	QA209	T1027-D1	T1027TS226_3-D1	39.141	68.934	0.5	0	0	0.288	0.198
692	QA209	T1027-D1	T1027TS097_3-D1	23.99	64.252	0.5	0	0	0.689	0.471
693	QA209	T1027-D1	T1027TS031_2-D1	40.657	68.44	0.482	0	0	0.248	0.153
694	QA209	T1027-D1	T1027TS013_2-D1	31.818	69.952	0.731	0	0	0.216	0.173
695	QA209	T1027-D1	T1027TS226_4-D1	40.909	71.217	0.512	0	0	0.394	0.257
696	QA209	T1027-D1	T1027TS050_2-D1	23.485	69.532	0.5	0	0	0.637	0.436
697	QA209	T1027-D1	T1027TS097_4-D1	32.323	72.769	0.5	0	0	0.344	0.237
698	QA209	T1027-D1	T1027TS031_5-D1	44.949	73.43	0.573	0	0	0.245	0.18
699	QA209	T1027-D1	T1027TS070_5-D1	38.636	73.652	0.5	0	0	0.3	0.209
700	QA209	T1027-D1	T1027TS013_5-D1	28.788	67.234	0.795	0	0	0.452	0.324
701	QA209	T1027-D1	T1027TS238_2-D1	46.212	78.569	0.496	0	0	0.42	0.3
702	QA209	T1027-D1	T1027TS222_5-D1	36.364	73.517	0.558	0	0	0.455	0.326
703	QA209	T1027-D1	T1027TS209_3-D1	35.101	69.605	0.55	0	0	0.415	0.282
704	QA209	T1027-D1	T1027TS075_4-D1	37.374	72.649	0.513	0	0	0.3	0.213
705	QA209	T1027-D1	T1027TS460_4-D1	28.788	72.107	0.5	0	0	0.417	0.287
706	QA209	T1027-D1	T1027TS377_3-D1	35.606	73.791	0.807	0.5	0	0.436	0.319
707	QA209	T1027-D1	T1027TS187_1-D1	37.121	71.411	0.518	0	0	0.367	0.279
708	QA209	T1027-D1	T1027TS042_1-D1	45.707	72.235	0.782	0	0	0.473	0.344
709	QA209	T1027-D1	T1027TS259_3-D1	30.303	77.814	0.5	0	0	0.315	0.219
710	QA209	T1027-D1	T1027TS252_2-D1	37.626	75.242	0.513	0	0	0.384	0.275
711	QA209	T1027-D1	T1027TS326_5-D1	37.121	70.741	0.523	0	0	0.427	0.305
712	QA209	T1027-D1	T1027TS487_3-D1	36.111	73.285	0.751	0.333	0.333	0.869	0.661
713	QA209	T1027-D1	T1027TS277_3-D1	37.626	74.055	0.5	0	0	0.354	0.243
714	QA209	T1027-D1	T1027TS326_1-D1	37.374	73.953	0.537	0	0	0.247	0.18
715	QA209	T1027-D1	T1027TS183_4-D1	40.152	79.286	0.575	0	0	0.322	0.23
716	QA209	T1027-D1	T1027TS468_2-D1	38.889	72.825	0.511	0	0	0.475	0.334
717	QA209	T1027-D1	T1027TS198_3-D1	37.626	71.422	0.545	0	0	0.307	0.22
718	QA209	T1027-D1	T1027TS042_5-D1	43.687	68.387	0.613	0	0	0.304	0.212
719	QA209	T1027-D1	T1027TS187_5-D1	37.626	79.753	0.529	0	0	0.364	0.315
720	QA209	T1027-D1	T1027TS319_2-D1	35.859	73.337	0.521	0	0	0.366	0.262
721	QA209	T1027-D1	T1027TS140_2-D1	32.576	70.727	0.53	0	0	0.373	0.3
722	QA209	T1027-D1	T1027TS222_1-D1	38.384	71.712	0.525	0	0	0.284	0.204
723	QA209	T1027-D1	T1027TS351_4-D1	39.646	74.122	0.652	0	0	0.384	0.281
724	QA209	T1027-D1	T1027TS364_4-D1	39.899	66.693	0.5	0	0	0.227	0.155
725	QA209	T1027-D1	T1027TS138_4-D1	33.333	73.585	0.5	0	0	0.14	0.096
726	QA209	T1027-D1	T1027TS013_1-D1	31.313	69.997	0.686	0	0	0.32	0.246
727	QA209	T1027-D1	T1027TS031_1-D1	41.414	70.372	0.5	0	0	0.274	0.189
728	QA209	T1027-D1	T1027TS317_3-D1	34.091	73.476	0.537	0	0	0.374	0.265
729	QA209	T1027-D1	T1027TS435_3-D1	42.172	72.679	0.5	0	0	0.189	0.13
730	QA209	T1027-D1	T1027TS278_2-D1	24.242	73.096	0.5	0	0	0.575	0.394
731	QA209	T1027-D1	T1027TS367_3-D1	35.606	73.272	0.497	0	0	0.296	0.2
732	QA209	T1027-D1	T1027TS324_4-D1	37.626	71.991	0.5	0	0	0.271	0.187
733	QA209	T1027-D1	T1027TS367_4-D1	36.111	73.733	0.581	0	0	0.303	0.23
734	QA209	T1027-D1	T1027TS324_3-D1	40.909	70.799	0.605	0	0	0.284	0.201
735	QA209	T1027-D1	T1027TS238_1-D1	41.919	75.427	0.555	0	0	0.504	0.37
736	QA209	T1027-D1	T1027TS317_4-D1	29.798	75.298	0.5	0	0	0.377	0.259
737	QA209	T1027-D1	T1027TS435_4-D1	43.939	74.489	0.511	0	0	0.296	0.208
738	QA209	T1027-D1	T1027TS050_1-D1	27.778	71.811	0.5	0	0	0.705	0.505
739	QA209	T1027-D1	T1027TS351_3-D1	37.626	78.78	0.622	0	0	0.311	0.246
740	QA209	T1027-D1	T1027TS364_3-D1	28.788	67.055	0.5	0	0	0.479	0.331
741	QA209	T1027-D1	T1027TS138_3-D1	34.091	75.302	0.5	0	0	0.116	0.081
742	QA209	T1027-D1	T1027TS319_5-D1	37.121	73.242	0.5	0	0	0.252	0.175
743	QA209	T1027-D1	T1027TS140_5-D1	31.061	70.306	0.5	0	0	0.309	0.215
744	QA209	T1027-D1	T1027TS337_5-D1	23.737	68.625	0.5	0	0	0.539	0.372
745	QA209	T1027-D1	T1027TS042_2-D1	38.384	70.778	0.561	0	0	0.285	0.209
746	QA209	T1027-D1	T1027TS187_2-D1	37.121	73.722	0.5	0	0	0.25	0.175
747	QA209	T1027-D1	T1027TS468_5-D1	37.121	70.644	0.564	0	0	0.382	0.278
748	QA209	T1027-D1	T1027TS198_4-D1	37.121	72.469	0.53	0	0	0.294	0.215
749	QA209	T1027-D1	T1027TS252_1-D1	37.374	74.023	0.5	0	0	0.251	0.174
750	QA209	T1028-D1	T1028TS031_4-D1	78.51	77.678	0.852	0	0	0.363	0.246
751	QA209	T1028-D1	T1028TS211_2-D1	68.322	63.545	0.56	0	0	0.104	0.076
752	QA209	T1028-D1	T1028TS042_1-D1	71.49	77.425	0.855	0.154	0.154	0.3	0.213
753	QA209	T1028-D1	T1028TS209_2-D1	78.339	81.146	0.69	0.25	0.25	0.481	0.347
754	QA209	T1028-D1	T1028TS468_1-D1	64.555	77.964	0.83	0.167	0.167	0.316	0.229
755	QA209	T1028-D1	T1028TS435_5-D1	66.267	69.935	0.682	0	0	0.293	0.21
756	QA209	T1028-D1	T1028TS075_5-D1	71.918	78.353	0.881	0	0.167	0.742	0.608
757	QA209	T1028-D1	T1028TS063_3-D1	69.435	77.837	0.863	0	0	0.732	0.634
758	QA209	T1028-D1	T1028TS460_5-D1	61.815	69.78	0.623	0	0	0.179	0.135
759	QA209	T1028-D1	T1028TS319_4-D1	60.616	75.245	0.748	0	0	0.354	0.26
760	QA209	T1028-D1	T1028TS013_3-D1	65.582	79.83	0.67	0.143	0.154	0.606	0.509
761	QA209	T1028-D1	T1028TS140_1-D1	67.808	76.471	0.829	0	0	0.448	0.339
762	QA209	T1028-D1	T1028TS187_3-D1	73.801	80.206	0.903	0.143	0.286	0.538	0.382
763	QA209	T1028-D1	T1028TS238_2-D1	67.295	75.739	0.788	0.154	0.154	0.342	0.243
764	QA209	T1028-D1	T1028TS278_4-D1	69.349	79.56	0.887	0	0	0.866	0.7
765	QA209	T1028-D1	T1028TS324_1-D1	73.716	77.641	0.865	0.154	0.167	0.43	0.3
766	QA209	T1028-D1	T1028TS070_2-D1	71.832	78.92	0.914	0.182	0.182	0.957	0.821
767	QA209	T1028-D1	T1028TS097_3-D1	65.582	75.455	0.799	0	0	0.308	0.224
768	QA209	T1028-D1	T1028TS226_3-D1	75.685	78.039	0.895	0	0	0.511	0.356
769	QA209	T1028-D1	T1028TS278_3-D1	70.462	78.783	0.885	0	0	0.336	0.244
770	QA209	T1028-D1	T1028TS070_5-D1	67.466	76.744	0.802	0.154	0.167	0.57	0.458
771	QA209	T1028-D1	T1028TS487_1-D1	73.887	80.606	0.901	0.333	0.333	0.694	0.515
772	QA209	T1028-D1	T1028TS097_4-D1	63.87	73.979	0.776	0	0	0.42	0.318
773	QA209	T1028-D1	T1028TS226_4-D1	75.856	79.02	0.917	0.154	0.154	0.626	0.498
774	QA209	T1028-D1	T1028TS187_4-D1	72.517	79.685	0.891	0.182	0.182	0.72	0.512
775	QA209	T1028-D1	T1028TS050_4-D1	70.377	79.012	0.877	0.308	0.308	0.588	0.466
776	QA209	T1028-D1	T1028TS238_5-D1	65.325	77.601	0.844	0.267	0.286	0.556	0.42
777	QA209	T1028-D1	T1028TS013_4-D1	66.096	80.288	0.798	0.133	0.267	0.589	0.511
778	QA209	T1028-D1	T1028TS319_3-D1	58.733	75.184	0.772	0	0	0.5	0.369
779	QA209	T1028-D1	T1028TS033_1-D1	70.805	75.837	0.844	0.154	0.154	0.595	0.452
780	QA209	T1028-D1	T1028TS198_1-D1	72.432	77.924	0.877	0	0.154	0.87	0.7
781	QA209	T1028-D1	T1028TS326_1-D1	64.726	78.117	0.826	0	0	0.666	0.497
782	QA209	T1028-D1	T1028TS222_2-D1	73.373	78.88	0.896	0.154	0.308	0.739	0.609
783	QA209	T1028-D1	T1028TS081_1-D1	69.092	80.396	0.907	0	0.182	0.75	0.617
784	QA209	T1028-D1	T1028TS377_1-D1	66.353	78.155	0.833	0	0	0.558	0.438
785	QA209	T1028-D1	T1028TS460_2-D1	63.527	69.283	0.583	0	0	0.13	0.098
786	QA209	T1028-D1	T1028TS435_2-D1	63.442	73.729	0.748	0.133	0.133	0.508	0.366
787	QA209	T1028-D1	T1028TS075_2-D1	71.832	77.725	0.875	0	0.167	0.958	0.762
788	QA209	T1028-D1	T1028TS209_5-D1	78.682	82.54	0.927	0.571	0.571	0.49	0.355
789	QA209	T1028-D1	T1028TS031_3-D1	62.757	73.57	0.721	0.133	0.267	0.277	0.202
790	QA209	T1028-D1	T1028TS211_5-D1	68.664	62.294	0.521	0	0	0.09	0.065
791	QA209	T1028-D1	T1028TS277_1-D1	66.781	80.095	0.842	0	0	0.642	0.509
792	QA209	T1028-D1	T1028TS052_3-D1	69.692	81.194	0.886	0.154	0.308	0.634	0.526
793	QA209	T1028-D1	T1028TS211_1-D1	70.634	73.616	0.839	0.167	0.167	0.521	0.4
794	QA209	T1028-D1	T1028TS183_4-D1	63.442	76.649	0.783	0	0	0.305	0.22
795	QA209	T1028-D1	T1028TS468_2-D1	64.298	76.257	0.761	0	0	0.424	0.307
796	QA209	T1028-D1	T1028TS170_3-D1	68.065	77.109	0.848	0.133	0.133	0.643	0.49
797	QA209	T1028-D1	T1028TS209_1-D1	78.339	81.895	0.847	0.5	0.5	0.579	0.438
798	QA209	T1028-D1	T1028TS042_2-D1	66.01	72.48	0.739	0.143	0.143	0.372	0.281
799	QA209	T1028-D1	T1028TS081_5-D1	69.092	80.759	0.914	0	0.2	0.749	0.621
800	QA209	T1028-D1	T1028TS326_5-D1	65.325	75.496	0.789	0.154	0.154	0.689	0.526
801	QA209	T1028-D1	T1028TS198_5-D1	72.003	78.394	0.879	0	0	0.753	0.629
802	QA209	T1028-D1	T1028TS140_2-D1	66.695	78.407	0.869	0.154	0	0.645	0.518
803	QA209	T1028-D1	T1028TS377_5-D1	65.411	78.026	0.84	0.154	0.308	0.667	0.513
804	QA209	T1028-D1	T1028TS351_4-D1	71.49	77.579	0.865	0.267	0.267	0.5	0.361
805	QA209	T1028-D1	T1028TS337_3-D1	73.973	77.175	0.874	0.154	0.154	0.55	0.423
806	QA209	T1028-D1	T1028TS487_5-D1	77.14	84.297	0.928	0	0	0.704	0.518
807	QA209	T1028-D1	T1028TS070_1-D1	71.575	80.275	0.918	0.182	0.182	0.94	0.823
808	QA209	T1028-D1	T1028TS324_2-D1	69.863	73.483	0.762	0.167	0.167	0.634	0.45
809	QA209	T1028-D1	T1028TS238_1-D1	65.582	75.225	0.808	0.286	0.143	0.287	0.204
810	QA209	T1028-D1	T1028TS337_4-D1	73.031	79.105	0.889	0.286	0.286	0.634	0.488
811	QA209	T1028-D1	T1028TS487_2-D1	74.401	80.4	0.899	0.182	0.182	0.554	0.395
812	QA209	T1028-D1	T1028TS324_5-D1	63.185	75.649	0.835	0.143	0.143	0.677	0.526
813	QA209	T1028-D1	T1028TS377_2-D1	65.497	73.474	0.737	0.143	0	0.234	0.171
814	QA209	T1028-D1	T1028TS351_3-D1	70.976	77.498	0.879	0.4	0.4	0.822	0.681
815	QA209	T1028-D1	T1028TS081_2-D1	69.007	53.194	0.5	0	0	0.019	0.013
816	QA209	T1028-D1	T1028TS326_2-D1	64.897	77.764	0.825	0.154	0.154	0.517	0.392
817	QA209	T1028-D1	T1028TS222_1-D1	72.175	79.759	0.9	0.333	0.333	0.545	0.402
818	QA209	T1028-D1	T1028TS198_2-D1	72.175	78.639	0.886	0	0.143	0.715	0.587
819	QA209	T1028-D1	T1028TS033_2-D1	70.89	76.685	0.844	0.143	0.286	0.589	0.447
820	QA209	T1028-D1	T1028TS140_5-D1	66.61	77.063	0.84	0	0	0.587	0.459
821	QA209	T1028-D1	T1028TS259_2-D1	58.818	72.322	0.613	0	0	0.193	0.14
822	QA209	T1028-D1	T1028TS042_5-D1	66.524	77.088	0.811	0.167	0.167	0.711	0.583
823	QA209	T1028-D1	T1028TS075_1-D1	70.034	77.066	0.846	0	0	0.745	0.575
824	QA209	T1028-D1	T1028TS435_1-D1	66.781	75.047	0.775	0.182	0.182	0.473	0.35
825	QA209	T1028-D1	T1028TS252_4-D1	72.517	79.191	0.889	0.182	0.182	0.954	0.775
826	QA209	T1028-D1	T1028TS052_4-D1	70.12	80.795	0.876	0.154	0.308	0.433	0.351
827	QA209	T1028-D1	T1028TS435_3-D1	67.551	71.801	0.727	0	0	0.306	0.218
828	QA209	T1028-D1	T1028TS075_3-D1	72.26	78.893	0.892	0	0.167	0.727	0.587
829	QA209	T1028-D1	T1028TS209_4-D1	77.654	82.283	0.913	0.222	0.444	0.431	0.312
830	QA209	T1028-D1	T1028TS211_4-D1	71.918	75.615	0.859	0.143	0.154	0.609	0.489
831	QA209	T1028-D1	T1028TS031_2-D1	75.257	77.499	0.888	0.167	0.167	0.592	0.467
832	QA209	T1028-D1	T1028TS226_5-D1	76.884	78.508	0.91	0	0	0.661	0.47
833	QA209	T1028-D1	T1028TS097_5-D1	67.723	75.847	0.818	0	0	0.486	0.396
834	QA209	T1028-D1	T1028TS278_2-D1	68.065	78.525	0.867	0.286	0.308	0.585	0.484
835	QA209	T1028-D1	T1028TS070_4-D1	70.205	78.089	0.836	0.267	0.286	0.456	0.405
836	QA209	T1028-D1	T1028TS238_4-D1	64.64	77.117	0.819	0	0	0.238	0.177
837	QA209	T1028-D1	T1028TS187_5-D1	73.459	80.477	0.893	0.333	0.333	0.509	0.36
838	QA209	T1028-D1	T1028TS222_3-D1	72.432	78.285	0.876	0.154	0.308	0.714	0.546
839	QA209	T1028-D1	T1028TS319_2-D1	59.418	74.424	0.73	0	0	0.561	0.409
840	QA209	T1028-D1	T1028TS013_5-D1	66.353	82.475	0.863	0.375	0.4	0.638	0.55
841	QA209	T1028-D1	T1028TS460_3-D1	60.017	70.009	0.596	0	0	0.156	0.116
842	QA209	T1028-D1	T1028TS351_1-D1	70.462	77.601	0.874	0.4	0.4	0.523	0.402
843	QA209	T1028-D1	T1028TS222_4-D1	72.945	78.595	0.88	0.143	0.308	0.667	0.543
844	QA209	T1028-D1	T1028TS013_2-D1	68.322	79.801	0.843	0.25	0.429	0.653	0.538
845	QA209	T1028-D1	T1028TS238_3-D1	65.497	76.398	0.824	0	0	0.168	0.117
846	QA209	T1028-D1	T1028TS187_2-D1	73.459	80.691	0.889	0.167	0.167	0.506	0.356
847	QA209	T1028-D1	T1028TS226_2-D1	75.514	79.012	0.898	0	0	0.653	0.449
848	QA209	T1028-D1	T1028TS337_1-D1	73.973	79.346	0.893	0.154	0.154	0.471	0.384
849	QA209	T1028-D1	T1028TS097_2-D1	64.726	75.073	0.774	0	0	0.443	0.319
850	QA209	T1028-D1	T1028TS278_5-D1	68.322	78.436	0.886	0.167	0.167	0.371	0.272
851	QA209	T1028-D1	T1028TS070_3-D1	68.408	76.967	0.798	0.154	0.154	0.53	0.41
852	QA209	T1028-D1	T1028TS052_1-D1	69.435	81.95	0.897	0.167	0.333	0.663	0.541
853	QA209	T1028-D1	T1028TS252_1-D1	73.202	80.855	0.893	0.308	0.308	0.528	0.378
854	QA209	T1028-D1	T1028TS211_3-D1	71.661	73.212	0.788	0.167	0.182	0.452	0.344
855	QA209	T1028-D1	T1028TS031_5-D1	78.596	78.059	0.864	0	0	0.358	0.244
856	QA209	T1028-D1	T1028TS209_3-D1	78.082	82.629	0.951	0.5	0.75	0.548	0.418
857	QA209	T1028-D1	T1028TS437_2-D1	60.788	73.83	0.749	0	0.167	0.387	0.275
858	QA209	T1028-D1	T1028TS435_4-D1	63.442	74.061	0.736	0.154	0.154	0.434	0.332
859	QA209	T1028-D1	T1028TS075_4-D1	71.747	76.983	0.886	0	0.154	0.737	0.61
860	QA209	T1028-D1	T1028TS042_4-D1	64.041	75.873	0.816	0.143	0.143	0.499	0.418
861	QA209	T1028-D1	T1028TS259_3-D1	59.76	70.791	0.598	0	0	0.127	0.098
862	QA209	T1028-D1	T1028TS183_2-D1	72.945	76.203	0.854	0.375	0.375	0.577	0.453
863	QA209	T1028-D1	T1028TS031_1-D1	75.685	78.784	0.901	0.182	0.182	0.651	0.524
864	QA209	T1028-D1	T1028TS252_5-D1	71.661	80.102	0.896	0.2	0.2	0.676	0.569
865	QA209	T1028-D1	T1028TS052_5-D1	70.12	80.382	0.867	0.143	0.286	0.522	0.421
866	QA209	T1028-D1	T1028TS324_4-D1	72.346	77.856	0.887	0	0	0.781	0.653
867	QA209	T1028-D1	T1028TS278_1-D1	69.863	77.861	0.886	0.143	0.286	0.569	0.442
868	QA209	T1028-D1	T1028TS487_3-D1	71.404	78.122	0.868	0	0	0.571	0.403
869	QA209	T1028-D1	T1028TS351_2-D1	70.634	78.474	0.875	0.375	0.375	0.562	0.449
870	QA209	T1028-D1	T1028TS377_3-D1	65.839	72.662	0.705	0	0	0.292	0.21
871	QA209	T1028-D1	T1028TS319_1-D1	57.962	76.015	0.772	0	0	0.505	0.378
872	QA209	T1028-D1	T1028TS140_4-D1	67.123	77.12	0.844	0	0	0.515	0.394
873	QA209	T1028-D1	T1028TS033_3-D1	69.264	77.787	0.847	0.308	0.333	0.765	0.58
874	QA209	T1028-D1	T1028TS326_3-D1	65.925	76.124	0.794	0	0	0.41	0.295
875	QA209	T1028-D1	T1028TS198_3-D1	72.86	77.547	0.877	0.154	0.308	0.538	0.383
876	QA209	T1028-D1	T1028TS081_3-D1	69.007	79.754	0.895	0.2	0.4	0.869	0.702
877	QA209	T1028-D1	T1028TS013_1-D1	69.349	78.458	0.801	0.25	0.375	0.442	0.345
878	QA209	T1028-D1	T1028TS033_4-D1	67.038	68.416	0.595	0	0	0.151	0.109
879	QA209	T1028-D1	T1028TS140_3-D1	67.551	76.067	0.847	0	0	0.452	0.334
880	QA209	T1028-D1	T1028TS326_4-D1	64.983	79.257	0.85	0.143	0.143	0.478	0.349
881	QA209	T1028-D1	T1028TS198_4-D1	71.575	78.8	0.891	0	0.167	0.774	0.65
882	QA209	T1028-D1	T1028TS081_4-D1	69.092	78.082	0.868	0	0.2	0.54	0.407
883	QA209	T1028-D1	T1028TS351_5-D1	63.271	77.088	0.791	0.133	0.133	0.443	0.325
884	QA209	T1028-D1	T1028TS063_1-D1	63.955	76.938	0.824	0.308	0.308	0.773	0.6
885	QA209	T1028-D1	T1028TS377_4-D1	65.839	79.851	0.828	0.167	0.167	0.588	0.474
886	QA209	T1028-D1	T1028TS324_3-D1	65.411	75.72	0.817	0.125	0.286	0.456	0.36
887	QA209	T1028-D1	T1028TS097_1-D1	65.497	73.526	0.732	0	0	0.255	0.186
888	QA209	T1028-D1	T1028TS487_4-D1	76.027	81.454	0.911	0	0	0.689	0.567
889	QA209	T1028-D1	T1028TS337_2-D1	72.86	78.793	0.874	0	0	0.669	0.486
890	QA209	T1028-D1	T1028TS226_1-D1	75.685	77.117	0.873	0	0	0.482	0.34
891	QA209	T1028-D1	T1028TS050_1-D1	71.233	80.501	0.898	0	0.167	0.73	0.607
892	QA209	T1028-D1	T1028TS187_1-D1	72.688	79.35	0.885	0.167	0.167	0.806	0.643
893	QA209	T1028-D1	T1028TS252_2-D1	72.26	78.924	0.881	0.167	0.167	0.9	0.729
894	QA209	T1028-D1	T1028TS052_2-D1	69.435	82.337	0.915	0.167	0.333	0.795	0.696
895	QA209	T1028-D1	T1028TS183_5-D1	64.298	77.123	0.819	0	0	0.262	0.194
896	QA209	T1028-D1	T1028TS042_3-D1	69.521	73.869	0.753	0	0	0.332	0.249
897	QA209	T1029-D1	T1029TS435_1-D1	38.4	69.904	0.535	0	0	0.219	0.165
898	QA209	T1029-D1	T1029TS326_3-D1	40.6	68.39	0.525	0.286	0.286	0.128	0.09
899	QA209	T1029-D1	T1029TS252_4-D1	41.2	76.523	0.606	0.4	0.4	0.403	0.312
900	QA209	T1029-D1	T1029TS277_5-D1	40.6	67.236	0.514			0.073	0.052
901	QA209	T1029-D1	T1029TS013_5-D1	41.6	71.324	0.49	0	0	0.285	0.209
902	QA209	T1029-D1	T1029TS351_3-D1	41.2	69.561	0.525	0.333	0.333	0.147	0.102
903	QA209	T1029-D1	T1029TS138_5-D1	34.8	66.763	0.47	0.333	0.4	0.406	0.286
904	QA209	T1029-D1	T1029TS437_3-D1	27.2	76.064	0.5	0	0	0.186	0.127
905	QA209	T1029-D1	T1029TS364_4-D1	46.2	74.046	0.519	0	0	0.252	0.197
906	QA209	T1029-D1	T1029TS222_4-D1	41.4	70.146	0.548			0.187	0.139
907	QA209	T1029-D1	T1029TS198_3-D1	41.2	73.895	0.578	0.4	0.4	0.298	0.238
908	QA209	T1029-D1	T1029TS097_5-D1	27.8	65.356	0.549	0.2	0.2	0.571	0.459
909	QA209	T1029-D1	T1029TS324_3-D1	32.2	74.25	0.5	0	0	0.17	0.117
910	QA209	T1029-D1	T1029TS075_5-D1	42.8	76.082	0.558	0.182	0.182	0.324	0.253
911	QA209	T1029-D1	T1029TS209_4-D1	43.4	75.237	0.532	0	0	0.108	0.083
912	QA209	T1029-D1	T1029TS183_3-D1	39.8	67.147	0.491	0	0	0.18	0.157
913	QA209	T1029-D1	T1029TS238_3-D1	41.6	69.654	0.534	0	0	0.213	0.164
914	QA209	T1029-D1	T1029TS031_4-D1	41	74.691	0.57	0.2	0.2	0.431	0.326
915	QA209	T1029-D1	T1029TS238_4-D1	41.4	66.595	0.514			0.072	0.052
916	QA209	T1029-D1	T1029TS031_3-D1	40.8	73.578	0.574	0	0	0.348	0.261
917	QA209	T1029-D1	T1029TS367_1-D1	41.6	70.166	0.516			0.086	0.061
918	QA209	T1029-D1	T1029TS460_1-D1	44	74.391	0.528	0.25	0.25	0.464	0.359
919	QA209	T1029-D1	T1029TS487_1-D1	40.4	69.166	0.556	0.5	0.5	0.243	0.209
920	QA209	T1029-D1	T1029TS183_4-D1	41.8	67.17	0.537			0.089	0.067
921	QA209	T1029-D1	T1029TS209_3-D1	43.6	74.338	0.532	0	0	0.104	0.08
922	QA209	T1029-D1	T1029TS075_2-D1	41.8	74.643	0.588	0.222	0.222	0.396	0.33
923	QA209	T1029-D1	T1029TS097_2-D1	40.8	75.314	0.593	0	0	0.408	0.301
924	QA209	T1029-D1	T1029TS324_4-D1	23.8	70.901	0.54	0	0	0.347	0.249
925	QA209	T1029-D1	T1029TS377_1-D1	43.2	70.746	0.538	0	0	0.192	0.149
926	QA209	T1029-D1	T1029TS222_3-D1	41.8	72.645	0.57	0.4	0.4	0.256	0.201
927	QA209	T1029-D1	T1029TS198_4-D1	41.4	73.039	0.531	0.444	0.444	0.285	0.219
928	QA209	T1029-D1	T1029TS138_2-D1	36.6	69.511	0.586	0	0.333	0.367	0.258
929	QA209	T1029-D1	T1029TS364_3-D1	45.4	73.276	0.544	0	0	0.314	0.282
930	QA209	T1029-D1	T1029TS013_2-D1	41.2	68.989	0.499	0	0	0.223	0.169
931	QA209	T1029-D1	T1029TS351_4-D1	41	66.539	0.535			0.115	0.089
932	QA209	T1029-D1	T1029TS326_4-D1	40.4	65.943	0.521	0	0	0.081	0.061
933	QA209	T1029-D1	T1029TS252_3-D1	40.8	76.87	0.573	0.364	0.364	0.459	0.371
934	QA209	T1029-D1	T1029TS337_1-D1	40.6	75.868	0.634	0	0	0.293	0.221
935	QA209	T1029-D1	T1029TS226_4-D1	29	71.229	0.542	0	0	0.604	0.504
936	QA209	T1029-D1	T1029TS435_2-D1	37.2	67.956	0.541	0	0	0.319	0.236
937	QA209	T1029-D1	T1029TS337_5-D1	27.8	73.114	0.5	0	0	0.212	0.145
938	QA209	T1029-D1	T1029TS042_3-D1	21.6	66.869	0.5	0	0	0.154	0.106
939	QA209	T1029-D1	T1029TS377_5-D1	43.4	72.319	0.549	0.222	0.222	0.315	0.245
940	QA209	T1029-D1	T1029TS319_3-D1	40.6	73.225	0.533	0.333	0.333	0.385	0.301
941	QA209	T1029-D1	T1029TS187_4-D1	40.6	76.546	0.652	0.4	0.4	0.455	0.363
942	QA209	T1029-D1	T1029TS317_3-D1	38.2	74.947	0.645	0.286	0.333	0.408	0.313
943	QA209	T1029-D1	T1029TS367_5-D1	41.6	71.496	0.532	0.4	0.4	0.207	0.149
944	QA209	T1029-D1	T1029TS278_3-D1	38.2	72.186	0.684	0	0	0.371	0.296
945	QA209	T1029-D1	T1029TS140_4-D1	40.8	69.117	0.508	0	0	0.162	0.119
946	QA209	T1029-D1	T1029TS487_5-D1	39.8	67.016	0.549	0	0	0.212	0.154
947	QA209	T1029-D1	T1029TS487_2-D1	40.8	70.826	0.532	0.5	0.5	0.304	0.245
948	QA209	T1029-D1	T1029TS460_2-D1	22.2	68.241	0.478	0	0	0.331	0.24
949	QA209	T1029-D1	T1029TS367_2-D1	42.4	72.942	0.496	0	0	0.269	0.21
950	QA209	T1029-D1	T1029TS052_4-D1	26.2	73.78	0.5	0	0	0.322	0.221
951	QA209	T1029-D1	T1029TS140_3-D1	40.8	68.101	0.548	0	0	0.232	0.171
952	QA209	T1029-D1	T1029TS317_4-D1	33.8	73.106	0.614	0.25	0.286	0.511	0.432
953	QA209	T1029-D1	T1029TS377_2-D1	43.4	70.738	0.528			0.151	0.108
954	QA209	T1029-D1	T1029TS319_4-D1	40.6	77.112	0.663	0.333	0.333	0.581	0.455
955	QA209	T1029-D1	T1029TS075_1-D1	41.8	72.886	0.536	0.25	0.25	0.318	0.257
956	QA209	T1029-D1	T1029TS097_1-D1	26.6	68.866	0.587	0.222	0.222	0.53	0.433
957	QA209	T1029-D1	T1029TS187_3-D1	41	77.305	0.689	0.6	0.6	0.434	0.34
958	QA209	T1029-D1	T1029TS013_1-D1	40.4	70.526	0.559	0	0	0.26	0.187
959	QA209	T1029-D1	T1029TS042_4-D1	27.4	65.146	0.44	0	0	0.257	0.174
960	QA209	T1029-D1	T1029TS138_1-D1	38	73.048	0.585	0.25	0.25	0.409	0.271
961	QA209	T1029-D1	T1029TS337_2-D1	36.2	76.226	0.522	0	0	0.353	0.256
962	QA209	T1029-D1	T1029TS435_5-D1	37.6	67.457	0.54	0.364	0.4	0.209	0.16
963	QA209	T1029-D1	T1029TS226_3-D1	38.8	70.122	0.58	0.2	0.222	0.337	0.26
964	QA209	T1029-D1	T1029TS138_3-D1	34.2	75.544	0.637	0	0.25	0.613	0.5
965	QA209	T1029-D1	T1029TS437_5-D1	27.2	76.103	0.5	0	0	0.184	0.126
966	QA209	T1029-D1	T1029TS364_2-D1	45.8	74.285	0.552	0	0	0.295	0.259
967	QA209	T1029-D1	T1029TS351_5-D1	41.2	65.384	0.521			0.083	0.062
968	QA209	T1029-D1	T1029TS013_3-D1	41	69.091	0.483	0	0	0.178	0.131
969	QA209	T1029-D1	T1029TS277_3-D1	41.2	73.225	0.553	0	0	0.226	0.169
970	QA209	T1029-D1	T1029TS226_1-D1	38.8	68.118	0.573	0.2	0.222	0.253	0.193
971	QA209	T1029-D1	T1029TS326_5-D1	40.8	70.195	0.522	0	0	0.082	0.062
972	QA209	T1029-D1	T1029TS252_2-D1	41.4	73.794	0.583	0.4	0.4	0.349	0.266
973	QA209	T1029-D1	T1029TS468_1-D1	40.6	68.311	0.548	0	0	0.114	0.086
974	QA209	T1029-D1	T1029TS031_2-D1	41.2	74.711	0.599	0	0	0.243	0.192
975	QA209	T1029-D1	T1029TS238_5-D1	41.6	67.103	0.519			0.115	0.083
976	QA209	T1029-D1	T1029TS140_1-D1	40.4	66.058	0.497			0.067	0.047
977	QA209	T1029-D1	T1029TS183_5-D1	40.8	64.759	0.514			0.087	0.066
978	QA209	T1029-D1	T1029TS070_2-D1	41.4	72.654	0.555	0	0	0.321	0.239
979	QA209	T1029-D1	T1029TS187_1-D1	41.2	75.382	0.621	0.333	0.333	0.502	0.392
980	QA209	T1029-D1	T1029TS209_2-D1	43.2	74.273	0.532	0	0	0.098	0.077
981	QA209	T1029-D1	T1029TS075_3-D1	41.6	74.374	0.552	0.182	0	0.317	0.25
982	QA209	T1029-D1	T1029TS324_5-D1	27.8	63.532	0.433	0	0	0.203	0.135
983	QA209	T1029-D1	T1029TS097_3-D1	26.6	68.785	0.563	0	0.222	0.45	0.372
984	QA209	T1029-D1	T1029TS198_5-D1	41.8	75.961	0.62	0	0	0.38	0.301
985	QA209	T1029-D1	T1029TS222_2-D1	42.4	74.245	0.515	0	0	0.277	0.205
986	QA209	T1029-D1	T1029TS317_1-D1	34.2	69.664	0.466	0.286	0.333	0.305	0.211
987	QA209	T1029-D1	T1029TS198_2-D1	41.6	75.634	0.575	0.2	0.222	0.312	0.247
988	QA209	T1029-D1	T1029TS222_5-D1	41.6	69.87	0.516			0.086	0.061
989	QA209	T1029-D1	T1029TS319_1-D1	40.6	76.061	0.604	0.167	0.167	0.568	0.443
990	QA209	T1029-D1	T1029TS070_5-D1	42.4	76.266	0.568	0.182	0.182	0.326	0.246
991	QA209	T1029-D1	T1029TS324_2-D1	21.8	66.511	0.495	0	0	0.307	0.215
992	QA209	T1029-D1	T1029TS097_4-D1	41.2	76.462	0.661	0.4	0.4	0.492	0.396
993	QA209	T1029-D1	T1029TS050_1-D1	30.2	75.581	0.542	0	0	0.532	0.385
994	QA209	T1029-D1	T1029TS075_4-D1	41.6	74.102	0.568	0.4	0.444	0.233	0.183
995	QA209	T1029-D1	T1029TS209_5-D1	44	75.027	0.54	0	0	0.23	0.192
996	QA209	T1029-D1	T1029TS183_2-D1	41.6	70.358	0.544	0	0	0.129	0.101
997	QA209	T1029-D1	T1029TS031_5-D1	30.8	78.39	0.513	0	0	0.385	0.273
998	QA209	T1029-D1	T1029TS278_1-D1	31.4	78.726	0.559	0	0	0.596	0.542
999	QA209	T1029-D1	T1029TS238_2-D1	41.4	71.708	0.569	0.25	0.25	0.289	0.218
1000	QA209	T1029-D1	T1029TS052_1-D1	26.2	73.223	0.5	0	0	0.322	0.221
1001	QA209	T1029-D1	T1029TS277_4-D1	40.2	68.223	0.522			0.128	0.095
1002	QA209	T1029-D1	T1029TS326_2-D1	41	69.33	0.522	0	0	0.083	0.063
1003	QA209	T1029-D1	T1029TS252_5-D1	40.6	73.948	0.57	0.5	0.5	0.345	0.283
1004	QA209	T1029-D1	T1029TS351_2-D1	41.6	65.231	0.522			0.084	0.063
1005	QA209	T1029-D1	T1029TS013_4-D1	39.4	63.666	0.515	0.4	0.4	0.18	0.13
1006	QA209	T1029-D1	T1029TS042_1-D1	41.8	72.028	0.459	0	0	0.162	0.124
1007	QA209	T1029-D1	T1029TS437_2-D1	27.4	76.337	0.5	0	0	0.184	0.126
1008	QA209	T1029-D1	T1029TS138_4-D1	32.8	75.842	0.565	0	0	0.436	0.357
1009	QA209	T1029-D1	T1029TS364_5-D1	44.6	72.557	0.537	0.286	0.286	0.331	0.267
1010	QA209	T1029-D1	T1029TS364_1-D1	45.8	74.602	0.573	0	0	0.395	0.311
1011	QA209	T1029-D1	T1029TS042_5-D1	27.6	73.036	0.579	0	0	0.389	0.293
1012	QA209	T1029-D1	T1029TS435_4-D1	37.6	69.987	0.545	0.2	0.222	0.291	0.222
1013	QA209	T1029-D1	T1029TS337_3-D1	31.8	74.585	0.5	0	0	0.2	0.137
1014	QA209	T1029-D1	T1029TS468_2-D1	40	72.867	0.607	0.286	0.286	0.385	0.323
1015	QA209	T1029-D1	T1029TS252_1-D1	40.6	77.13	0.617	0.2	0.2	0.495	0.378
1016	QA209	T1029-D1	T1029TS226_2-D1	38.6	70.789	0.596	0.2	0.2	0.255	0.202
1017	QA209	T1029-D1	T1029TS487_3-D1	40.8	71.915	0.566	0.444	0.444	0.307	0.246
1018	QA209	T1029-D1	T1029TS140_2-D1	40.6	68.378	0.556	0	0	0.255	0.192
1019	QA209	T1029-D1	T1029TS367_3-D1	41.8	71.534	0.539			0.167	0.128
1020	QA209	T1029-D1	T1029TS031_1-D1	38.8	70.395	0.557	0	0	0.313	0.241
1021	QA209	T1029-D1	T1029TS222_1-D1	41.6	71.439	0.548	0.4	0.4	0.183	0.139
1022	QA209	T1029-D1	T1029TS317_5-D1	35.4	75.046	0.698	0.25	0.25	0.545	0.447
1023	QA209	T1029-D1	T1029TS209_1-D1	43.6	73.49	0.524	0	0	0.094	0.07
1024	QA209	T1029-D1	T1029TS187_2-D1	41	76.85	0.655	0.364	0.364	0.416	0.326
1025	QA209	T1029-D1	T1029TS070_1-D1	40.8	73.534	0.562	0	0	0.334	0.242
1026	QA209	T1029-D1	T1029TS319_5-D1	40.8	77.132	0.586	0.286	0.286	0.538	0.424
1027	QA209	T1029-D1	T1029TS377_3-D1	43.2	72.406	0.545	0	0	0.311	0.262
1028	QA209	T1029-D1	T1029TS324_1-D1	41.6	68.766	0.442	0	0	0.17	0.126
1029	QA209	T1029-D1	T1029TS187_5-D1	41	76.667	0.634	0.444	0.444	0.338	0.267
1030	QA209	T1029-D1	T1029TS319_2-D1	41	77.369	0.623	0.308	0.462	0.498	0.39
1031	QA209	T1029-D1	T1029TS377_4-D1	42.8	72.783	0.567	0.222	0.222	0.281	0.234
1032	QA209	T1029-D1	T1029TS317_2-D1	37.8	73.714	0.568	0.25	0	0.262	0.202
1033	QA209	T1029-D1	T1029TS198_1-D1	42	75.666	0.608	0.25	0.25	0.439	0.384
1034	QA209	T1029-D1	T1029TS140_5-D1	40.4	66.53	0.545			0.104	0.078
1035	QA209	T1029-D1	T1029TS238_1-D1	41.6	69.062	0.535	0	0	0.083	0.067
1036	QA209	T1029-D1	T1029TS367_4-D1	41.4	70.934	0.548	0.4	0.4	0.183	0.139
1037	QA209	T1029-D1	T1029TS278_2-D1	34	72.749	0.775	0	0.4	0.267	0.194
1038	QA209	T1029-D1	T1029TS460_4-D1	28	73.31	0.5	0	0	0.186	0.128
1039	QA209	T1029-D1	T1029TS487_4-D1	40.6	71.167	0.573	0.5	0.5	0.2	0.163
1040	QA209	T1029-D1	T1029TS183_1-D1	41.8	67.044	0.507			0.061	0.046
1041	QA209	T1029-D1	T1029TS326_1-D1	40.6	68.517	0.535	0	0	0.145	0.107
1042	QA209	T1029-D1	T1029TS226_5-D1	29	72.452	0.601	0	0	0.645	0.544
1043	QA209	T1029-D1	T1029TS337_4-D1	31.6	75.311	0.5	0	0	0.208	0.143
1044	QA209	T1029-D1	T1029TS435_3-D1	38	71.258	0.572	0.364	0.364	0.237	0.186
1045	QA209	T1029-D1	T1029TS042_2-D1	31.8	74.906	0.5	0	0	0.177	0.121
1046	QA209	T1029-D1	T1029TS351_1-D1	42.8	65.839	0.523			0.09	0.066
1047	QA209	T1030-D1	T1030TS319_4-D1	62.013	72.758	0.51			0.695	0.592
1048	QA209	T1030-D1	T1030TS097_1-D1	31.331	57.016	0.405	0	0	0.252	0.161
1049	QA209	T1030-D1	T1030TS183_1-D1	67.532	76.438	0.495			0.45	0.285
1050	QA209	T1030-D1	T1030TS013_2-D1	68.182	82.225	0.894	0	0	0.272	0.187
1051	QA209	T1030-D1	T1030TS278_4-D1	44.318	72.624	0.924	0	0	0.413	0.31
1052	QA209	T1030-D1	T1030TS140_3-D1	68.669	79.684	0.471	0	0	0.277	0.17
1053	QA209	T1030-D1	T1030TS460_2-D1	54.221	77.888	0.702	0	0.4	0.34	0.277
1054	QA209	T1030-D1	T1030TS337_1-D1	62.825	59.887	0.306	0	0	0.116	0.075
1055	QA209	T1030-D1	T1030TS364_4-D1	49.026	65.908	0.454	0	0	0.139	0.093
1056	QA209	T1030-D1	T1030TS198_3-D1	62.825	75.462	0.521			0.622	0.447
1057	QA209	T1030-D1	T1030TS351_1-D1	72.89	84.971	0.5			0.486	0.329
1058	QA209	T1030-D1	T1030TS324_2-D1	23.377	68.262	0.5	0	0	0.294	0.2
1059	QA209	T1030-D1	T1030TS238_5-D1	72.89	84.877	0.5			0.486	0.329
1060	QA209	T1030-D1	T1030TS075_4-D1	32.63	62.638	0.486	0	0	0.384	0.257
1061	QA209	T1030-D1	T1030TS377_4-D1	61.851	76.308	0.5			0.701	0.5
1062	QA209	T1030-D1	T1030TS487_4-D1	63.149	67.8	0.443	0	0	0.132	0.089
1063	QA209	T1030-D1	T1030TS226_5-D1	34.578	59.086	0.533	0	0	0.224	0.151
1064	QA209	T1030-D1	T1030TS222_2-D1	67.695	67.36	0.351	0	0	0.226	0.158
1065	QA209	T1030-D1	T1030TS052_1-D1	20.617	64.428	0.53	0	0	0.768	0.675
1066	QA209	T1030-D1	T1030TS031_2-D1	64.286	82.294	0.93	0	0.4	0.376	0.257
1067	QA209	T1030-D1	T1030TS226_2-D1	62.987	80.635	0.677	0	0	0.339	0.244
1068	QA209	T1030-D1	T1030TS222_5-D1	36.688	60.67	0.587	0	0	0.273	0.188
1069	QA209	T1030-D1	T1030TS487_3-D1	64.61	77.401	0.508			0.734	0.73
1070	QA209	T1030-D1	T1030TS075_3-D1	62.825	74.506	0.538	0	0	0.487	0.315
1071	QA209	T1030-D1	T1030TS377_3-D1	62.175	66.629	0.403	0	0	0.182	0.113
1072	QA209	T1030-D1	T1030TS198_4-D1	33.766	63.596	0.569	0	0	0.219	0.15
1073	QA209	T1030-D1	T1030TS324_5-D1	23.701	73.416	0.5	0	0	0.523	0.355
1074	QA209	T1030-D1	T1030TS238_2-D1	70.617	79.921	0.5			0.419	0.284
1075	QA209	T1030-D1	T1030TS435_1-D1	63.474	77.546	0.592	0	0	0.224	0.151
1076	QA209	T1030-D1	T1030TS364_3-D1	47.24	64.049	0.425	0.2	0.222	0.133	0.094
1077	QA209	T1030-D1	T1030TS278_3-D1	44.805	66.388	0.795	0	0	0.239	0.19
1078	QA209	T1030-D1	T1030TS140_4-D1	68.019	68.602	0.338	0	0	0.119	0.079
1079	QA209	T1030-D1	T1030TS013_5-D1	70.779	82.281	0.902	0	0	0.316	0.217
1080	QA209	T1030-D1	T1030TS319_3-D1	65.909	79.073	0.523			0.642	0.472
1081	QA209	T1030-D1	T1030TS042_1-D1	23.864	67.311	0.5	0	0	0.539	0.366
1082	QA209	T1030-D1	T1030TS259_3-D1	33.279	55.421	0.403	0	0	0.25	0.161
1083	QA209	T1030-D1	T1030TS013_1-D1	71.104	78.467	0.858	0	0	0.358	0.242
1084	QA209	T1030-D1	T1030TS070_3-D1	30.844	65.027	0.655	0	0	0.737	0.527
1085	QA209	T1030-D1	T1030TS183_2-D1	67.857	77.669	0.495			0.602	0.375
1086	QA209	T1030-D1	T1030TS097_2-D1	34.74	54.2	0.46	0	0	0.201	0.13
1087	QA209	T1030-D1	T1030TS435_5-D1	63.149	79.337	0.646	0	0	0.247	0.16
1088	QA209	T1030-D1	T1030TS277_3-D1	65.26	76.51	0.611	0	0	0.256	0.187
1089	QA209	T1030-D1	T1030TS337_2-D1	44.968	77.993	0.522	0	0	0.221	0.17
1090	QA209	T1030-D1	T1030TS460_1-D1	64.286	61.086	0.259	0	0	0.121	0.075
1091	QA209	T1030-D1	T1030TS252_3-D1	65.909	77.29	0.518	0	0	0.436	0.272
1092	QA209	T1030-D1	T1030TS324_1-D1	23.539	65.478	0.5	0	0	0.546	0.371
1093	QA209	T1030-D1	T1030TS351_2-D1	73.214	83.418	0.5			0.754	0.577
1094	QA209	T1030-D1	T1030TS367_3-D1	67.695	69.495	0.367	0	0	0.259	0.181
1095	QA209	T1030-D1	T1030TS222_1-D1	68.019	70.155	0.372	0	0	0.381	0.217
1096	QA209	T1030-D1	T1030TS052_2-D1	21.104	64.53	0.516	0	0	0.697	0.576
1097	QA209	T1030-D1	T1030TS326_4-D1	64.773	61.698	0.3	0	0	0.144	0.092
1098	QA209	T1030-D1	T1030TS209_4-D1	43.831	63.048	0.552	0	0	0.156	0.109
1099	QA209	T1030-D1	T1030TS187_3-D1	63.636	69.47	0.447	0	0	0.195	0.12
1100	QA209	T1030-D1	T1030TS187_4-D1	49.513	79.202	0.768	0	0	0.573	0.429
1101	QA209	T1030-D1	T1030TS052_5-D1	22.24	61.951	0.533	0	0	0.51	0.39
1102	QA209	T1030-D1	T1030TS226_1-D1	62.825	76.937	0.749	0	0	0.156	0.108
1103	QA209	T1030-D1	T1030TS326_3-D1	64.773	70.192	0.471	0	0	0.218	0.145
1104	QA209	T1030-D1	T1030TS209_3-D1	43.831	63.337	0.559	0	0	0.273	0.189
1105	QA209	T1030-D1	T1030TS031_1-D1	61.039	75.267	0.645	0	0	0.247	0.182
1106	QA209	T1030-D1	T1030TS252_4-D1	71.266	87.189	0.699	0	0	0.328	0.229
1107	QA209	T1030-D1	T1030TS238_1-D1	70.292	78.048	0.495			0.416	0.282
1108	QA209	T1030-D1	T1030TS351_5-D1	66.721	81.544	0.5			0.539	0.367
1109	QA209	T1030-D1	T1030TS367_4-D1	67.532	70.899	0.336	0	0	0.263	0.148
1110	QA209	T1030-D1	T1030TS435_2-D1	64.286	82.456	0.643	0	0	0.256	0.161
1111	QA209	T1030-D1	T1030TS277_4-D1	63.961	73.084	0.511	0	0	0.353	0.261
1112	QA209	T1030-D1	T1030TS337_5-D1	33.766	67.449	0.717	0	0	0.572	0.452
1113	QA209	T1030-D1	T1030TS070_4-D1	31.656	59.736	0.579	0	0	0.193	0.132
1114	QA209	T1030-D1	T1030TS097_5-D1	34.578	54.056	0.392	0	0	0.169	0.109
1115	QA209	T1030-D1	T1030TS183_5-D1	66.883	68.044	0.288	0	0	0.15	0.091
1116	QA209	T1030-D1	T1030TS042_2-D1	23.701	64.432	0.5	0	0	0.544	0.369
1117	QA209	T1030-D1	T1030TS259_4-D1	32.792	58.381	0.596	0	0	0.271	0.186
1118	QA209	T1030-D1	T1030TS364_2-D1	48.539	62.849	0.324	0.286	0.333	0.157	0.109
1119	QA209	T1030-D1	T1030TS140_5-D1	68.831	80.975	0.539	0	0	0.568	0.387
1120	QA209	T1030-D1	T1030TS278_2-D1	44.968	71.905	0.796	0.5	0	0.388	0.351
1121	QA209	T1030-D1	T1030TS169_1-D1	32.143	61.881	0.656	0	0	0.263	0.18
1122	QA209	T1030-D1	T1030TS013_4-D1	69.318	80.546	0.872	0	0	0.306	0.208
1123	QA209	T1030-D1	T1030TS319_2-D1	62.987	72.667	0.462	0	0	0.5	0.303
1124	QA209	T1030-D1	T1030TS222_4-D1	65.747	65.829	0.317	0	0	0.141	0.089
1125	QA209	T1030-D1	T1030TS226_3-D1	65.747	78.472	0.538	0	0	0.402	0.234
1126	QA209	T1030-D1	T1030TS326_1-D1	64.448	66.075	0.357	0	0	0.142	0.091
1127	QA209	T1030-D1	T1030TS209_1-D1	43.831	62.832	0.547	0	0	0.183	0.128
1128	QA209	T1030-D1	T1030TS031_3-D1	48.052	72.926	0.615	0	0	0.228	0.142
1129	QA209	T1030-D1	T1030TS487_2-D1	64.286	79.638	0.77	0	0	0.199	0.138
1130	QA209	T1030-D1	T1030TS075_2-D1	63.636	76.103	0.532	0	0	0.629	0.454
1131	QA209	T1030-D1	T1030TS377_2-D1	61.364	71.15	0.478	0	0	0.268	0.174
1132	QA209	T1030-D1	T1030TS238_3-D1	73.377	83.425	0.5			0.773	0.607
1133	QA209	T1030-D1	T1030TS324_4-D1	26.136	68.386	0.5	0	0	0.444	0.301
1134	QA209	T1030-D1	T1030TS198_5-D1	30.032	59.962	0.668	0.222	0.222	0.171	0.12
1135	QA209	T1030-D1	T1030TS252_1-D1	62.175	74.056	0.536	0	0	0.252	0.168
1136	QA209	T1030-D1	T1030TS238_4-D1	59.903	72.442	0.5			0.512	0.348
1137	QA209	T1030-D1	T1030TS468_2-D1	61.201	62.17	0.268	0	0	0.107	0.077
1138	QA209	T1030-D1	T1030TS324_3-D1	31.169	67.464	0.519	0	0	0.49	0.351
1139	QA209	T1030-D1	T1030TS367_1-D1	68.019	80.377	0.525			0.512	0.369
1140	QA209	T1030-D1	T1030TS198_2-D1	64.448	78.088	0.521			0.622	0.447
1141	QA209	T1030-D1	T1030TS075_5-D1	58.929	82.194	0.884	0.333	0	0.407	0.297
1142	QA209	T1030-D1	T1030TS377_5-D1	61.851	69.732	0.463	0	0	0.511	0.311
1143	QA209	T1030-D1	T1030TS487_5-D1	68.831	87.386	0.545	0	0	0.449	0.299
1144	QA209	T1030-D1	T1030TS187_1-D1	61.364	74.175	0.526	0	0	0.246	0.165
1145	QA209	T1030-D1	T1030TS222_3-D1	65.747	67.605	0.369	0	0	0.124	0.081
1146	QA209	T1030-D1	T1030TS226_4-D1	37.175	58.711	0.785	0	0	0.213	0.146
1147	QA209	T1030-D1	T1030TS031_4-D1	36.201	62.71	0.829	0	0	0.318	0.217
1148	QA209	T1030-D1	T1030TS070_1-D1	51.786	78.036	0.644	0	0	0.334	0.24
1149	QA209	T1030-D1	T1030TS319_5-D1	65.26	67.472	0.293	0	0	0.239	0.149
1150	QA209	T1030-D1	T1030TS259_1-D1	33.279	55.757	0.49	0	0	0.391	0.259
1151	QA209	T1030-D1	T1030TS013_3-D1	69.481	81.973	0.882	0	0	0.437	0.297
1152	QA209	T1030-D1	T1030TS460_3-D1	31.494	71.155	0.543	0	0	0.451	0.391
1153	QA209	T1030-D1	T1030TS140_2-D1	68.831	82.446	0.496			0.48	0.297
1154	QA209	T1030-D1	T1030TS278_5-D1	43.994	70.512	0.925	0	0	0.426	0.374
1155	QA209	T1030-D1	T1030TS277_1-D1	62.5	74.75	0.564	0	0	0.448	0.326
1156	QA209	T1030-D1	T1030TS364_5-D1	45.617	69.2	0.669	0.182	0.2	0.195	0.135
1157	QA209	T1030-D1	T1030TS337_4-D1	31.494	73.341	0.682	0.25	0.286	0.486	0.349
1158	QA209	T1030-D1	T1030TS437_4-D1	32.305	67.375	0.5	0	0	0.311	0.212
1159	QA209	T1030-D1	T1030TS435_3-D1	63.149	78.964	0.6	0.25	0.25	0.277	0.185
1160	QA209	T1030-D1	T1030TS364_1-D1	48.377	61.993	0.439	0.25	0.25	0.244	0.167
1161	QA209	T1030-D1	T1030TS319_1-D1	64.286	74.639	0.5			0.701	0.5
1162	QA209	T1030-D1	T1030TS042_3-D1	23.864	73.564	0.5	0	0	0.516	0.35
1163	QA209	T1030-D1	T1030TS183_4-D1	67.857	75.744	0.498			0.352	0.227
1164	QA209	T1030-D1	T1030TS097_4-D1	31.006	69.101	0.574	0	0	0.731	0.581
1165	QA209	T1030-D1	T1030TS070_5-D1	51.623	76.409	0.544	0	0	0.25	0.171
1166	QA209	T1030-D1	T1030TS259_5-D1	35.39	57.65	0.426	0	0	0.217	0.14
1167	QA209	T1030-D1	T1030TS187_5-D1	52.922	76.036	0.714	0	0	0.197	0.148
1168	QA209	T1030-D1	T1030TS487_1-D1	65.097	78.021	0.508			0.736	0.722
1169	QA209	T1030-D1	T1030TS209_2-D1	43.831	63.8	0.564	0	0	0.281	0.193
1170	QA209	T1030-D1	T1030TS326_2-D1	64.935	57.866	0.301	0	0	0.184	0.128
1171	QA209	T1030-D1	T1030TS052_4-D1	21.266	65.33	0.53	0	0	0.768	0.675
1172	QA209	T1030-D1	T1030TS367_5-D1	68.019	69.549	0.354	0	0	0.369	0.206
1173	QA209	T1030-D1	T1030TS351_4-D1	60.552	75.944	0.5			0.244	0.167
1174	QA209	T1030-D1	T1030TS252_5-D1	33.604	59.938	0.484	0	0	0.198	0.129
1175	QA209	T1030-D1	T1030TS377_1-D1	61.851	68.714	0.363	0	0	0.212	0.124
1176	QA209	T1030-D1	T1030TS075_1-D1	63.799	78.146	0.591	0	0	0.53	0.388
1177	QA209	T1030-D1	T1030TS198_1-D1	63.312	75.737	0.542	0	0	0.632	0.462
1178	QA209	T1030-D1	T1030TS367_2-D1	67.857	72.45	0.348	0	0	0.204	0.115
1179	QA209	T1030-D1	T1030TS351_3-D1	62.987	75.962	0.5			0.456	0.31
1180	QA209	T1030-D1	T1030TS468_1-D1	62.338	68.879	0.49	0	0	0.126	0.084
1181	QA209	T1030-D1	T1030TS252_2-D1	60.552	71.984	0.51			0.513	0.349
1182	QA209	T1030-D1	T1030TS209_5-D1	44.318	64.197	0.582	0	0	0.177	0.122
1183	QA209	T1030-D1	T1030TS326_5-D1	64.935	73.494	0.516			0.4	0.275
1184	QA209	T1030-D1	T1030TS052_3-D1	20.942	60.973	0.515	0	0	0.76	0.603
1185	QA209	T1030-D1	T1030TS187_2-D1	61.039	74.18	0.537			0.554	0.462
1186	QA209	T1030-D1	T1030TS081_5-D1	31.656	68.035	0.5	0	0	0.31	0.212
1187	QA209	T1030-D1	T1030TS259_2-D1	32.305	55.989	0.437	0	0	0.352	0.223
1188	QA209	T1030-D1	T1030TS042_4-D1	31.656	66.799	0.509	0	0	0.477	0.331
1189	QA209	T1030-D1	T1030TS097_3-D1	35.39	57.401	0.405	0	0	0.184	0.117
1190	QA209	T1030-D1	T1030TS183_3-D1	66.396	77.67	0.5			0.708	0.509
1191	QA209	T1030-D1	T1030TS070_2-D1	50.812	79.015	0.705	0	0	0.439	0.388
1192	QA209	T1030-D1	T1030TS437_3-D1	32.468	70.786	0.5	0	0	0.31	0.212
1193	QA209	T1030-D1	T1030TS337_3-D1	43.831	72.106	0.522	0	0	0.325	0.315
1194	QA209	T1030-D1	T1030TS435_4-D1	61.851	74.831	0.563	0	0	0.142	0.101
1195	QA209	T1030-D1	T1030TS277_2-D1	63.149	51.36	0.137	0	0	0.068	0.049
1196	QA209	T1030-D1	T1030TS140_1-D1	66.234	73.077	0.378	0	0	0.298	0.205
1197	QA209	T1030-D2	T1030TS319_4-D2	43.277	63.071	0.329	0	0	0.117	0.067
1198	QA209	T1030-D2	T1030TS097_1-D2	32.353	65.714	0.5	0	0	0.342	0.233
1199	QA209	T1030-D2	T1030TS183_1-D2	52.311	64.301	0.562	0	0	0.546	0.516
1200	QA209	T1030-D2	T1030TS013_2-D2	35.294	40.365	0.34	0	0	0.083	0.052
1201	QA209	T1030-D2	T1030TS278_4-D2	43.277	71.667	0.934	0.667	0.667	0.867	0.739
1202	QA209	T1030-D2	T1030TS140_3-D2	40.126	69.027	0.745	0	0	0.326	0.247
1203	QA209	T1030-D2	T1030TS460_2-D2	34.664	77.186	0.5	0	0	0.257	0.178
1204	QA209	T1030-D2	T1030TS337_1-D2	44.958	68.11	0.704	0	0	0.172	0.137
1205	QA209	T1030-D2	T1030TS364_4-D2	32.773	70.863	0.538	0	0	0.241	0.158
1206	QA209	T1030-D2	T1030TS198_3-D2	48.529	68.413	0.69	0	0	0.15	0.108
1207	QA209	T1030-D2	T1030TS351_1-D2	51.681	64.118	0.516			0.392	0.388
1208	QA209	T1030-D2	T1030TS324_2-D2	32.143	53.054	0.494	0	0	0.459	0.407
1209	QA209	T1030-D2	T1030TS238_5-D2	51.681	64.391	0.516			0.392	0.388
1210	QA209	T1030-D2	T1030TS075_4-D2	26.891	70.842	0.5	0	0	0.385	0.263
1211	QA209	T1030-D2	T1030TS377_4-D2	43.908	68.93	0.74	0	0	0.174	0.14
1212	QA209	T1030-D2	T1030TS487_4-D2	37.605	52.762	0.454	0	0	0.135	0.095
1213	QA209	T1030-D2	T1030TS226_5-D2	28.992	70.558	0.5	0	0	0.757	0.584
1214	QA209	T1030-D2	T1030TS222_2-D2	40.336	61.377	0.737	0	0	0.332	0.252
1215	QA209	T1030-D2	T1030TS052_1-D2	38.445	62.229	0.5	0	0	0.462	0.314
1216	QA209	T1030-D2	T1030TS031_2-D2	30.882	58.997	0.5	0	0	0.659	0.452
1217	QA209	T1030-D2	T1030TS226_2-D2	34.664	59.316	0.5	0	0	0.658	0.45
1218	QA209	T1030-D2	T1030TS222_5-D2	23.95	68.951	0.5	0	0	0.359	0.245
1219	QA209	T1030-D2	T1030TS487_3-D2	45.588	71.247	0.816	0	0	0.27	0.192
1220	QA209	T1030-D2	T1030TS075_3-D2	48.529	68.609	0.67	0	0	0.137	0.097
1221	QA209	T1030-D2	T1030TS377_3-D2	42.227	71.444	0.827	0	0	0.525	0.41
1222	QA209	T1030-D2	T1030TS198_4-D2	18.067	78.952	0.5	0	0	0.379	0.259
1223	QA209	T1030-D2	T1030TS324_5-D2	30.672	55.382	0.488	0	0	0.338	0.218
1224	QA209	T1030-D2	T1030TS238_2-D2	52.311	67.969	0.637	0	0	0.482	0.419
1225	QA209	T1030-D2	T1030TS435_1-D2	34.664	51.353	0.37	0	0	0.13	0.09
1226	QA209	T1030-D2	T1030TS364_3-D2	43.067	71.498	0.458	0	0	0.141	0.102
1227	QA209	T1030-D2	T1030TS278_3-D2	26.681	60.85	0.737	0	0	0.465	0.379
1228	QA209	T1030-D2	T1030TS140_4-D2	40.126	70.285	0.676	0	0	0.196	0.153
1229	QA209	T1030-D2	T1030TS013_5-D2	33.403	51.205	0.339	0	0	0.071	0.05
1230	QA209	T1030-D2	T1030TS319_3-D2	40.756	66.311	0.354	0	0	0.144	0.11
1231	QA209	T1030-D2	T1030TS042_1-D2	31.933	52.748	0.47	0	0	0.251	0.173
1232	QA209	T1030-D2	T1030TS259_3-D2	24.16	68.545	0.5	0	0	0.701	0.5
1233	QA209	T1030-D2	T1030TS013_1-D2	36.345	55.583	0.544	0	0	0.094	0.068
1234	QA209	T1030-D2	T1030TS070_3-D2	23.739	62.979	0.5	0	0	0.748	0.571
1235	QA209	T1030-D2	T1030TS183_2-D2	53.571	66.45	0.668	0	0	0.314	0.213
1236	QA209	T1030-D2	T1030TS097_2-D2	42.227	68.012	0.5	0	0	0.278	0.192
1237	QA209	T1030-D2	T1030TS435_5-D2	34.664	55.797	0.475	0	0	0.195	0.136
1238	QA209	T1030-D2	T1030TS277_3-D2	29.832	63.647	0.73	0	0	0.474	0.336
1239	QA209	T1030-D2	T1030TS337_2-D2	25.84	65.253	0.5	0	0	0.43	0.294
1240	QA209	T1030-D2	T1030TS460_1-D2	52.521	79.159	0.577	0	0	0.138	0.099
1241	QA209	T1030-D2	T1030TS252_3-D2	50.63	67.725	0.68	0	0	0.156	0.111
1242	QA209	T1030-D2	T1030TS324_1-D2	40.966	56.737	0.522	0	0	0.221	0.153
1243	QA209	T1030-D2	T1030TS351_2-D2	49.37	64.881	0.523	0	0	0.487	0.47
1244	QA209	T1030-D2	T1030TS367_3-D2	40.336	58.724	0.752	0	0	0.507	0.401
1245	QA209	T1030-D2	T1030TS222_1-D2	40.126	58.939	0.757	0	0	0.39	0.293
1246	QA209	T1030-D2	T1030TS052_2-D2	38.445	63.202	0.5	0	0	0.462	0.314
1247	QA209	T1030-D2	T1030TS326_4-D2	43.697	69.787	0.6	0	0	0.108	0.08
1248	QA209	T1030-D2	T1030TS209_4-D2	47.269	67.416	0.716	0	0	0.336	0.292
1249	QA209	T1030-D2	T1030TS187_3-D2	34.874	55.613	0.712	0	0	0.174	0.118
1250	QA209	T1030-D2	T1030TS187_4-D2	24.16	67.027	0.5	0	0	0.448	0.308
1251	QA209	T1030-D2	T1030TS052_5-D2	38.445	64.155	0.5	0	0	0.462	0.314
1252	QA209	T1030-D2	T1030TS226_1-D2	32.143	58.166	0.5	0	0	0.673	0.463
1253	QA209	T1030-D2	T1030TS326_3-D2	43.697	68.187	0.772	0	0	0.266	0.19
1254	QA209	T1030-D2	T1030TS209_3-D2	47.479	67.78	0.706	0	0	0.263	0.227
1255	QA209	T1030-D2	T1030TS031_1-D2	31.723	58.712	0.5	0	0	0.658	0.45
1256	QA209	T1030-D2	T1030TS252_4-D2	32.983	60.608	0.483	0	0	0.207	0.151
1257	QA209	T1030-D2	T1030TS238_1-D2	54.622	70.555	0.625	0	0	0.265	0.224
1258	QA209	T1030-D2	T1030TS351_5-D2	34.244	53.398	0.483	0.333	0.333	0.271	0.205
1259	QA209	T1030-D2	T1030TS367_4-D2	38.655	58.308	0.631	0	0	0.194	0.144
1260	QA209	T1030-D2	T1030TS435_2-D2	35.504	54.079	0.482	0	0	0.263	0.176
1261	QA209	T1030-D2	T1030TS277_4-D2	42.647	71.329	0.732	0	0	0.31	0.216
1262	QA209	T1030-D2	T1030TS337_5-D2	21.429	65.95	0.5	0	0	0.519	0.355
1263	QA209	T1030-D2	T1030TS070_4-D2	23.739	61.839	0.5	0	0	0.748	0.571
1264	QA209	T1030-D2	T1030TS097_5-D2	31.092	62.194	0.5	0	0	0.317	0.217
1265	QA209	T1030-D2	T1030TS183_5-D2	40.966	68.667	0.83	0	0	0.529	0.431
1266	QA209	T1030-D2	T1030TS042_2-D2	41.597	59.05	0.591	0	0	0.196	0.136
1267	QA209	T1030-D2	T1030TS259_4-D2	23.739	61.334	0.5	0	0	0.734	0.547
1268	QA209	T1030-D2	T1030TS364_2-D2	42.437	72.455	0.663	0.286	0.286	0.363	0.281
1269	QA209	T1030-D2	T1030TS140_5-D2	41.387	66.45	0.764	0	0	0.2	0.139
1270	QA209	T1030-D2	T1030TS278_2-D2	26.05	58.603	0.744	0	0	0.661	0.449
1271	QA209	T1030-D2	T1030TS169_1-D2	36.765	69.428	0.5	0	0	0.594	0.406
1272	QA209	T1030-D2	T1030TS013_4-D2	36.134	59.782	0.672	0	0	0.22	0.156
1273	QA209	T1030-D2	T1030TS319_2-D2	40.756	67.767	0.668	0.444	0.444	0.279	0.211
1274	QA209	T1030-D2	T1030TS222_4-D2	34.664	52.732	0.676	0	0	0.137	0.095
1275	QA209	T1030-D2	T1030TS226_3-D2	38.655	68.129	0.718	0	0	0.438	0.309
1276	QA209	T1030-D2	T1030TS326_1-D2	43.697	70.03	0.75	0	0	0.179	0.128
1277	QA209	T1030-D2	T1030TS209_1-D2	47.479	67.655	0.651	0	0	0.31	0.273
1278	QA209	T1030-D2	T1030TS031_3-D2	38.445	68.934	0.575	0	0	0.311	0.218
1279	QA209	T1030-D2	T1030TS487_2-D2	32.143	48.187	0.4	0	0	0.106	0.073
1280	QA209	T1030-D2	T1030TS075_2-D2	49.58	75.434	0.72	0	0	0.154	0.103
1281	QA209	T1030-D2	T1030TS377_2-D2	42.227	66.848	0.844	0	0.5	0.169	0.118
1282	QA209	T1030-D2	T1030TS238_3-D2	48.529	64.959	0.542	0	0	0.309	0.212
1283	QA209	T1030-D2	T1030TS324_4-D2	33.193	53.343	0.44	0	0	0.272	0.218
1284	QA209	T1030-D2	T1030TS198_5-D2	19.118	78.211	0.5	0	0	0.723	0.521
1285	QA209	T1030-D2	T1030TS252_1-D2	40.336	56.02	0.586	0	0	0.227	0.144
1286	QA209	T1030-D2	T1030TS238_4-D2	42.437	63.58	0.625	0	0	0.387	0.317
1287	QA209	T1030-D2	T1030TS468_2-D2	43.277	68.588	0.545	0	0	0.149	0.106
1288	QA209	T1030-D2	T1030TS324_3-D2	41.807	59.751	0.622	0	0	0.206	0.14
1289	QA209	T1030-D2	T1030TS367_1-D2	38.445	61.713	0.818	0	0	0.288	0.206
1290	QA209	T1030-D2	T1030TS198_2-D2	40.546	64.749	0.685	0	0	0.212	0.143
1291	QA209	T1030-D2	T1030TS075_5-D2	19.748	73.204	0.5	0	0	0.693	0.476
1292	QA209	T1030-D2	T1030TS377_5-D2	41.387	72.415	0.787	0	0	0.586	0.407
1293	QA209	T1030-D2	T1030TS487_5-D2	39.496	63.795	0.54	0	0	0.131	0.091
1294	QA209	T1030-D2	T1030TS187_1-D2	40.336	55.924	0.604	0	0	0.218	0.14
1295	QA209	T1030-D2	T1030TS222_3-D2	34.664	63.383	0.688	0	0	0.248	0.213
1296	QA209	T1030-D2	T1030TS226_4-D2	28.992	69.57	0.5	0	0	0.556	0.379
1297	QA209	T1030-D2	T1030TS031_4-D2	29.412	71.095	0.5	0	0	0.756	0.584
1298	QA209	T1030-D2	T1030TS070_1-D2	40.756	60.126	0.561	0.333	0	0.393	0.281
1299	QA209	T1030-D2	T1030TS319_5-D2	42.857	61.288	0.352	0	0	0.154	0.109
1300	QA209	T1030-D2	T1030TS259_1-D2	23.95	65.857	0.5	0	0	0.413	0.281
1301	QA209	T1030-D2	T1030TS013_3-D2	35.084	44.897	0.32	0	0	0.073	0.052
1302	QA209	T1030-D2	T1030TS460_3-D2	19.118	70.536	0.5	0	0	0.576	0.396
1303	QA209	T1030-D2	T1030TS140_2-D2	40.126	65.922	0.75	0	0	0.151	0.105
1304	QA209	T1030-D2	T1030TS278_5-D2	26.471	59.203	0.73	0	0	0.866	0.687
1305	QA209	T1030-D2	T1030TS277_1-D2	43.908	67.054	0.758	0	0	0.225	0.164
1306	QA209	T1030-D2	T1030TS364_5-D2	41.387	71.749	0.606	0	0	0.28	0.198
1307	QA209	T1030-D2	T1030TS337_4-D2	33.613	73.983	0.512	0	0	0.408	0.286
1308	QA209	T1030-D2	T1030TS437_4-D2	17.857	75.881	0.5	0	0	0.556	0.378
1309	QA209	T1030-D2	T1030TS435_3-D2	34.244	51.998	0.434	0	0	0.105	0.074
1310	QA209	T1030-D2	T1030TS364_1-D2	41.597	71.916	0.645	0	0	0.313	0.222
1311	QA209	T1030-D2	T1030TS319_1-D2	53.571	69.395	0.735	0	0	0.244	0.162
1312	QA209	T1030-D2	T1030TS042_3-D2	31.723	59.256	0.5	0	0	0.697	0.496
1313	QA209	T1030-D2	T1030TS183_4-D2	43.067	69.522	0.783	0	0	0.329	0.274
1314	QA209	T1030-D2	T1030TS097_4-D2	31.933	69.791	0.5	0	0	0.332	0.228
1315	QA209	T1030-D2	T1030TS070_5-D2	40.546	57.971	0.505	0	0	0.218	0.163
1316	QA209	T1030-D2	T1030TS259_5-D2	27.941	67.769	0.5	0	0	0.304	0.21
1317	QA209	T1030-D2	T1030TS187_5-D2	31.303	56.031	0.579	0	0	0.248	0.171
1318	QA209	T1030-D2	T1030TS487_1-D2	33.403	57.442	0.744	0	0	0.174	0.131
1319	QA209	T1030-D2	T1030TS209_2-D2	47.689	68.087	0.656	0	0	0.213	0.187
1320	QA209	T1030-D2	T1030TS326_2-D2	43.697	71.124	0.62	0	0	0.12	0.088
1321	QA209	T1030-D2	T1030TS052_4-D2	38.445	62.422	0.5	0	0	0.462	0.314
1322	QA209	T1030-D2	T1030TS367_5-D2	40.126	59.045	0.748	0	0	0.521	0.402
1323	QA209	T1030-D2	T1030TS351_4-D2	49.16	62.716	0.538	0	0	0.504	0.49
1324	QA209	T1030-D2	T1030TS252_5-D2	27.521	76.27	0.5	0	0	0.33	0.227
1325	QA209	T1030-D2	T1030TS377_1-D2	42.437	70.019	0.846	0	0	0.319	0.263
1326	QA209	T1030-D2	T1030TS075_1-D2	48.739	70.592	0.689	0	0	0.144	0.099
1327	QA209	T1030-D2	T1030TS198_1-D2	42.437	66.178	0.762	0	0	0.154	0.108
1328	QA209	T1030-D2	T1030TS367_2-D2	39.286	58.845	0.72	0	0	0.361	0.262
1329	QA209	T1030-D2	T1030TS351_3-D2	54.622	73.493	0.51			0.45	0.423
1330	QA209	T1030-D2	T1030TS468_1-D2	42.857	71.204	0.528	0	0	0.173	0.124
1331	QA209	T1030-D2	T1030TS252_2-D2	35.714	59.239	0.846	0	0	0.412	0.288
1332	QA209	T1030-D2	T1030TS209_5-D2	46.849	68.019	0.734	0	0	0.196	0.159
1333	QA209	T1030-D2	T1030TS326_5-D2	43.697	70.127	0.736	0	0	0.185	0.131
1334	QA209	T1030-D2	T1030TS052_3-D2	38.445	63.629	0.5	0	0	0.462	0.314
1335	QA209	T1030-D2	T1030TS187_2-D2	38.655	57.499	0.688	0	0	0.317	0.204
1336	QA209	T1030-D2	T1030TS081_5-D2	17.647	75.909	0.5	0	0	0.556	0.378
1337	QA209	T1030-D2	T1030TS259_2-D2	22.059	65.279	0.5	0	0	0.479	0.326
1338	QA209	T1030-D2	T1030TS042_4-D2	48.739	59.906	0.608	0	0	0.158	0.106
1339	QA209	T1030-D2	T1030TS097_3-D2	30.252	62.753	0.5	0	0	0.359	0.244
1340	QA209	T1030-D2	T1030TS183_3-D2	38.025	60.7	0.743	0	0	0.446	0.314
1341	QA209	T1030-D2	T1030TS070_2-D2	42.017	60.094	0.464	0.286	0	0.274	0.185
1342	QA209	T1030-D2	T1030TS437_3-D2	17.857	76.219	0.5	0	0	0.556	0.378
1343	QA209	T1030-D2	T1030TS337_3-D2	22.479	67.658	0.5	0	0	0.519	0.355
1344	QA209	T1030-D2	T1030TS435_4-D2	34.034	55.309	0.5	0	0	0.223	0.152
1345	QA209	T1030-D2	T1030TS277_2-D2	43.697	70.686	0.655	0	0	0.109	0.079
1346	QA209	T1030-D2	T1030TS140_1-D2	41.176	66.91	0.782	0	0	0.211	0.143
1347	QA209	T1031-D1	T1031TS364_5-D1	26.579	62.095	0.52	0	0	0.378	0.26
1348	QA209	T1031-D1	T1031TS170_2-D1	21.842	69.539	0.5	0	0	0.677	0.47
1349	QA209	T1031-D1	T1031TS183_3-D1	29.737	61.375	0.478	0	0	0.496	0.341
1350	QA209	T1031-D1	T1031TS252_1-D1	30.526	72.726	0.51	0	0	0.445	0.392
1351	QA209	T1031-D1	T1031TS435_3-D1	64.211	64.608	0.5	0	0	0.023	0.016
1352	QA209	T1031-D1	T1031TS222_3-D1	56.842	70.36	0.5	0	0	0.064	0.044
1353	QA209	T1031-D1	T1031TS013_5-D1	23.684	69.475	0.472	0	0	0.408	0.285
1354	QA209	T1031-D1	T1031TS377_1-D1	27.368	60.451	0.412	0	0	0.112	0.078
1355	QA209	T1031-D1	T1031TS278_5-D1	22.895	70.566	0.5	0	0	0.331	0.229
1356	QA209	T1031-D1	T1031TS209_2-D1	25.263	55.439	0.36	0	0	0.134	0.095
1357	QA209	T1031-D1	T1031TS351_3-D1	31.316	71.985	0.541	0	0	0.218	0.169
1358	QA209	T1031-D1	T1031TS317_2-D1	24.211	69	0.5	0	0	0.263	0.184
1359	QA209	T1031-D1	T1031TS319_5-D1	34.474	66.547	0.514	0	0	0.464	0.369
1360	QA209	T1031-D1	T1031TS187_5-D1	27.105	65.563	0.583	0	0	0.599	0.539
1361	QA209	T1031-D1	T1031TS140_5-D1	30	61.259	0.485	0	0	0.368	0.265
1362	QA209	T1031-D1	T1031TS238_4-D1	32.368	66.518	0.444	0	0	0.324	0.215
1363	QA209	T1031-D1	T1031TS324_2-D1	36.316	73.426	0.52	0	0	0.372	0.262
1364	QA209	T1031-D1	T1031TS138_5-D1	25.263	70.498	0.487	0	0	0.282	0.193
1365	QA209	T1031-D1	T1031TS198_2-D1	34.211	67.543	0.5	0	0	0.243	0.167
1366	QA209	T1031-D1	T1031TS487_1-D1	36.053	66.575	0.451	0	0	0.284	0.184
1367	QA209	T1031-D1	T1031TS367_1-D1	36.579	65.936	0.473	0	0	0.38	0.282
1368	QA209	T1031-D1	T1031TS238_3-D1	33.158	69.856	0.5	0	0	0.486	0.333
1369	QA209	T1031-D1	T1031TS050_1-D1	23.158	62.917	0.453	0	0	0.237	0.147
1370	QA209	T1031-D1	T1031TS198_5-D1	34.211	68.816	0.515	0	0	0.423	0.305
1371	QA209	T1031-D1	T1031TS138_2-D1	24.737	71.146	0.5	0	0	0.287	0.199
1372	QA209	T1031-D1	T1031TS324_5-D1	40.263	67.874	0.5	0	0	0.194	0.133
1373	QA209	T1031-D1	T1031TS319_2-D1	31.316	72.586	0.493	0	0	0.379	0.337
1374	QA209	T1031-D1	T1031TS187_2-D1	31.579	74.354	0.506	0	0	0.443	0.378
1375	QA209	T1031-D1	T1031TS140_2-D1	29.737	62.863	0.463	0	0	0.21	0.154
1376	QA209	T1031-D1	T1031TS351_4-D1	30.526	72.053	0.6	0	0	0.263	0.208
1377	QA209	T1031-D1	T1031TS317_5-D1	23.684	63.591	0.494	0	0	0.636	0.404
1378	QA209	T1031-D1	T1031TS222_4-D1	32.895	69.863	0.541	0	0	0.518	0.423
1379	QA209	T1031-D1	T1031TS278_2-D1	26.316	60.117	0.648	0	0	0.361	0.257
1380	QA209	T1031-D1	T1031TS013_2-D1	27.368	66.454	0.505	0	0	0.374	0.254
1381	QA209	T1031-D1	T1031TS209_5-D1	24.737	56.012	0.394	0	0	0.107	0.082
1382	QA209	T1031-D1	T1031TS070_1-D1	46.053	73.923	0.698	0	0	0.264	0.19
1383	QA209	T1031-D1	T1031TS031_1-D1	66.053	68.833	0.6	0	0	0.094	0.07
1384	QA209	T1031-D1	T1031TS435_4-D1	65	65.06	0.514	0	0	0.056	0.046
1385	QA209	T1031-D1	T1031TS052_5-D1	22.895	66.145	0.487	0	0	0.488	0.341
1386	QA209	T1031-D1	T1031TS183_4-D1	29.211	60.797	0.485	0	0	0.499	0.349
1387	QA209	T1031-D1	T1031TS364_2-D1	27.632	60.092	0.437	0	0	0.346	0.242
1388	QA209	T1031-D1	T1031TS075_4-D1	34.211	68.752	0.5	0	0	0.234	0.161
1389	QA209	T1031-D1	T1031TS170_1-D1	22.632	69.894	0.5	0	0	0.533	0.367
1390	QA209	T1031-D1	T1031TS326_3-D1	33.421	72.912	0.477	0	0	0.351	0.252
1391	QA209	T1031-D1	T1031TS052_1-D1	21.579	67.672	0.5	0	0	0.465	0.319
1392	QA209	T1031-D1	T1031TS042_4-D1	42.632	70.913	0.491	0	0	0.353	0.32
1393	QA209	T1031-D1	T1031TS031_5-D1	33.421	69.484	0.5	0	0	0.225	0.155
1394	QA209	T1031-D1	T1031TS252_2-D1	31.316	73.723	0.52	0	0	0.564	0.421
1395	QA209	T1031-D1	T1031TS317_1-D1	23.947	68.509	0.493	0	0	0.454	0.272
1396	QA209	T1031-D1	T1031TS070_5-D1	45.263	74.203	0.512	0	0	0.303	0.218
1397	QA209	T1031-D1	T1031TS277_3-D1	32.105	71.057	0.5	0	0	0.22	0.151
1398	QA209	T1031-D1	T1031TS209_1-D1	25	55.431	0.405	0	0	0.148	0.106
1399	QA209	T1031-D1	T1031TS097_4-D1	25.526	66.515	0.567	0.286	0.4	0.29	0.213
1400	QA209	T1031-D1	T1031TS377_2-D1	30.526	67.791	0.462	0	0	0.297	0.189
1401	QA209	T1031-D1	T1031TS367_2-D1	32.895	69.288	0.492	0	0	0.416	0.338
1402	QA209	T1031-D1	T1031TS324_1-D1	66.316	66.142	0.588	0	0	0.073	0.057
1403	QA209	T1031-D1	T1031TS198_1-D1	33.421	67.751	0.515	0	0	0.481	0.403
1404	QA209	T1031-D1	T1031TS487_2-D1	34.211	69.339	0.535	0	0	0.418	0.293
1405	QA209	T1031-D1	T1031TS226_4-D1	60.526	64.084	0.508	0	0	0.093	0.069
1406	QA209	T1031-D1	T1031TS259_4-D1	20.789	65.458	0.5	0	0	0.712	0.508
1407	QA209	T1031-D1	T1031TS140_1-D1	28.158	57.562	0.249	0	0	0.047	0.037
1408	QA209	T1031-D1	T1031TS226_3-D1	66.579	62.808	0.507	0	0	0.063	0.049
1409	QA209	T1031-D1	T1031TS187_1-D1	32.105	73.951	0.5	0	0	0.286	0.198
1410	QA209	T1031-D1	T1031TS319_1-D1	32.105	71.697	0.485	0	0	0.383	0.33
1411	QA209	T1031-D1	T1031TS367_5-D1	32.368	68.293	0.557	0	0	0.419	0.349
1412	QA209	T1031-D1	T1031TS487_5-D1	32.895	70.121	0.533	0	0	0.496	0.44
1413	QA209	T1031-D1	T1031TS138_1-D1	25	70.336	0.494	0	0	0.329	0.195
1414	QA209	T1031-D1	T1031TS050_2-D1	27.368	68.4	0.486	0	0	0.289	0.191
1415	QA209	T1031-D1	T1031TS070_2-D1	42.632	72.209	0.513	0	0	0.309	0.221
1416	QA209	T1031-D1	T1031TS277_4-D1	31.579	73.738	0.508	0	0	0.416	0.292
1417	QA209	T1031-D1	T1031TS097_3-D1	23.684	60.98	0.447	0	0	0.155	0.103
1418	QA209	T1031-D1	T1031TS377_5-D1	29.474	68.007	0.5	0	0	0.253	0.175
1419	QA209	T1031-D1	T1031TS013_1-D1	25.263	66.062	0.475	0	0	0.321	0.234
1420	QA209	T1031-D1	T1031TS460_4-D1	23.947	69.213	0.5	0	0	0.384	0.264
1421	QA209	T1031-D1	T1031TS252_5-D1	26.053	65.124	0.486	0	0	0.489	0.342
1422	QA209	T1031-D1	T1031TS042_3-D1	40.789	67.867	0.496	0	0	0.459	0.433
1423	QA209	T1031-D1	T1031TS031_2-D1	65.263	58.857	0.5	0	0	0.021	0.015
1424	QA209	T1031-D1	T1031TS468_1-D1	34.211	69.8	0.484	0	0	0.383	0.328
1425	QA209	T1031-D1	T1031TS326_4-D1	32.105	75.046	0.534	0	0	0.408	0.298
1426	QA209	T1031-D1	T1031TS364_1-D1	28.684	60.133	0.45	0	0	0.379	0.26
1427	QA209	T1031-D1	T1031TS075_3-D1	33.947	66.399	0.5	0	0	0.233	0.161
1428	QA209	T1031-D1	T1031TS435_5-D1	67.105	61.089	0.5	0	0	0.02	0.014
1429	QA209	T1031-D1	T1031TS042_1-D1	71.053	62.272	0.544	0	0	0.05	0.04
1430	QA209	T1031-D1	T1031TS075_1-D1	33.421	67.148	0.5	0	0	0.243	0.167
1431	QA209	T1031-D1	T1031TS183_5-D1	31.316	68.411	0.586	0	0	0.272	0.22
1432	QA209	T1031-D1	T1031TS364_3-D1	27.895	60.572	0.437	0	0	0.291	0.204
1433	QA209	T1031-D1	T1031TS138_3-D1	23.947	70.215	0.5	0	0	0.273	0.19
1434	QA209	T1031-D1	T1031TS198_4-D1	38.684	67.951	0.5	0	0	0.161	0.111
1435	QA209	T1031-D1	T1031TS324_4-D1	38.684	67.24	0.521	0	0	0.448	0.412
1436	QA209	T1031-D1	T1031TS238_2-D1	28.947	59.676	0.457	0	0	0.229	0.156
1437	QA209	T1031-D1	T1031TS226_1-D1	65.526	63.325	0.542	0	0	0.049	0.041
1438	QA209	T1031-D1	T1031TS140_3-D1	29.737	60.6	0.443	0	0	0.114	0.087
1439	QA209	T1031-D1	T1031TS319_3-D1	28.158	68.881	0.486	0	0	0.505	0.39
1440	QA209	T1031-D1	T1031TS187_3-D1	31.579	72.022	0.485	0	0	0.383	0.33
1441	QA209	T1031-D1	T1031TS317_4-D1	23.421	69.117	0.5	0	0	0.316	0.22
1442	QA209	T1031-D1	T1031TS351_5-D1	29.737	58.751	0.464	0	0	0.22	0.164
1443	QA209	T1031-D1	T1031TS097_1-D1	25.526	63.655	0.637	0	0.25	0.187	0.155
1444	QA209	T1031-D1	T1031TS209_4-D1	25.263	55.006	0.412	0	0	0.2	0.146
1445	QA209	T1031-D1	T1031TS222_5-D1	32.368	67.594	0.5	0	0	0.214	0.147
1446	QA209	T1031-D1	T1031TS278_3-D1	30.263	60.453	0.331	0	0	0.104	0.076
1447	QA209	T1031-D1	T1031TS013_3-D1	25	68.991	0.493	0	0	0.587	0.564
1448	QA209	T1031-D1	T1031TS209_3-D1	25	55.186	0.369	0	0	0.204	0.147
1449	QA209	T1031-D1	T1031TS277_1-D1	27.368	72.893	0.558	0	0	0.568	0.403
1450	QA209	T1031-D1	T1031TS222_2-D1	32.895	69.449	0.5	0	0	0.341	0.234
1451	QA209	T1031-D1	T1031TS013_4-D1	24.737	63.578	0.576	0.25	0	0.336	0.271
1452	QA209	T1031-D1	T1031TS317_3-D1	23.421	68.551	0.468	0	0	0.229	0.152
1453	QA209	T1031-D1	T1031TS460_1-D1	29.737	65.637	0.387	0	0	0.103	0.079
1454	QA209	T1031-D1	T1031TS351_2-D1	34.474	72.339	0.533	0	0	0.337	0.285
1455	QA209	T1031-D1	T1031TS259_1-D1	22.632	66.183	0.5	0	0	0.345	0.239
1456	QA209	T1031-D1	T1031TS140_4-D1	26.316	63.321	0.387	0	0	0.139	0.095
1457	QA209	T1031-D1	T1031TS319_4-D1	35	68.179	0.514	0	0	0.408	0.294
1458	QA209	T1031-D1	T1031TS187_4-D1	26.316	65.444	0.528	0	0	0.683	0.58
1459	QA209	T1031-D1	T1031TS324_3-D1	45.526	64.898	0.5	0	0	0.202	0.138
1460	QA209	T1031-D1	T1031TS198_3-D1	33.947	67.275	0.529	0	0	0.503	0.424
1461	QA209	T1031-D1	T1031TS138_4-D1	23.684	67.571	0.5	0	0	0.347	0.239
1462	QA209	T1031-D1	T1031TS238_5-D1	34.211	68.231	0.493	0	0	0.498	0.325
1463	QA209	T1031-D1	T1031TS326_1-D1	33.684	73.717	0.485	0	0	0.355	0.255
1464	QA209	T1031-D1	T1031TS364_4-D1	28.158	62.967	0.507	0	0	0.516	0.38
1465	QA209	T1031-D1	T1031TS183_2-D1	30.789	68.151	0.519	0	0.333	0.222	0.16
1466	QA209	T1031-D1	T1031TS435_2-D1	65.263	62.426	0.5	0	0	0.022	0.016
1467	QA209	T1031-D1	T1031TS252_4-D1	31.842	72.309	0.51	0	0	0.583	0.479
1468	QA209	T1031-D1	T1031TS031_3-D1	65	63.704	0.5	0	0	0.017	0.012
1469	QA209	T1031-D1	T1031TS042_2-D1	36.579	67.777	0.5	0	0	0.241	0.166
1470	QA209	T1031-D1	T1031TS326_5-D1	33.158	74.152	0.526	0	0	0.399	0.281
1471	QA209	T1031-D1	T1031TS075_2-D1	33.684	66.225	0.5	0	0	0.243	0.167
1472	QA209	T1031-D1	T1031TS226_2-D1	69.211	57.245	0.5	0	0	0.014	0.01
1473	QA209	T1031-D1	T1031TS238_1-D1	28.421	57.58	0.386	0	0	0.137	0.097
1474	QA209	T1031-D1	T1031TS487_4-D1	34.737	68.365	0.468	0	0	0.255	0.17
1475	QA209	T1031-D1	T1031TS050_3-D1	23.684	67.582	0.5	0	0	0.361	0.248
1476	QA209	T1031-D1	T1031TS367_4-D1	32.895	69.921	0.548	0	0	0.477	0.34
1477	QA209	T1031-D1	T1031TS377_4-D1	28.684	66.175	0.47	0	0	0.313	0.205
1478	QA209	T1031-D1	T1031TS277_5-D1	31.579	67.693	0.533	0	0	0.527	0.377
1479	QA209	T1031-D1	T1031TS097_2-D1	25.789	64.471	0.519	0	0	0.326	0.244
1480	QA209	T1031-D1	T1031TS351_1-D1	31.316	57.415	0.377	0	0	0.137	0.099
1481	QA209	T1031-D1	T1031TS377_3-D1	28.158	63.603	0.463	0.25	0.25	0.133	0.116
1482	QA209	T1031-D1	T1031TS222_1-D1	36.579	65.718	0.473	0	0	0.38	0.282
1483	QA209	T1031-D1	T1031TS151_4-D1	27.368	76.138	0.5	0	0	0.29	0.201
1484	QA209	T1031-D1	T1031TS277_2-D1	32.368	72.395	0.493	0	0	0.475	0.392
1485	QA209	T1031-D1	T1031TS097_5-D1	23.947	66.1	0.523	0	0	0.287	0.201
1486	QA209	T1031-D1	T1031TS487_3-D1	30.789	66.115	0.478	0	0	0.312	0.204
1487	QA209	T1031-D1	T1031TS050_4-D1	23.421	70.681	0.5	0	0	0.272	0.188
1488	QA209	T1031-D1	T1031TS367_3-D1	56.842	70.889	0.5	0	0	0.064	0.044
1489	QA209	T1031-D1	T1031TS226_5-D1	66.579	62.726	0.549	0	0	0.063	0.05
1490	QA209	T1031-D1	T1031TS183_1-D1	28.947	68.598	0.56	0.5	0.5	0.719	0.667
1491	QA209	T1031-D1	T1031TS075_5-D1	22.632	57.022	0.506	0	0	0.077	0.056
1492	QA209	T1031-D1	T1031TS326_2-D1	36.842	65.936	0.473	0	0	0.371	0.284
1493	QA209	T1031-D1	T1031TS031_4-D1	64.211	64.142	0.579	0	0	0.09	0.066
1494	QA209	T1031-D1	T1031TS435_1-D1	68.947	61.275	0.5	0	0	0.014	0.01
1495	QA209	T1031-D1	T1031TS042_5-D1	49.737	70.958	0.5	0	0	0.066	0.045
1496	QA209	T1031-D1	T1031TS252_3-D1	30.263	73.296	0.5	0	0	0.296	0.205
1497	QA209	T1032-D1	T1032TS326_4-D1	61.324	78.588	0.604	0.2	0	0.556	0.41
1498	QA209	T1032-D1	T1032TS140_1-D1	55	73.569	0.667	0.182	0.2	0.375	0.272
1499	QA209	T1032-D1	T1032TS050_5-D1	50.147	80.702	0.714	0.182	0.182	0.525	0.403
1500	QA209	T1032-D1	T1032TS319_5-D1	55.441	70.846	0.557	0	0	0.34	0.242
1501	QA209	T1032-D1	T1032TS435_5-D1	56.029	79.548	0.737	0.333	0.333	0.633	0.48
1502	QA209	T1032-D1	T1032TS097_3-D1	48.382	69.381	0.6	0	0	0.341	0.248
1503	QA209	T1032-D1	T1032TS437_3-D1	47.647	80.491	0.727	0.333	0.333	0.531	0.431
1504	QA209	T1032-D1	T1032TS070_2-D1	55.147	73.439	0.618	0.182	0.182	0.526	0.369
1505	QA209	T1032-D1	T1032TS324_4-D1	54.706	82.974	0.792	0.333	0.333	0.6	0.448
1506	QA209	T1032-D1	T1032TS226_2-D1	54.559	81.33	0.777	0.286	0.286	0.467	0.376
1507	QA209	T1032-D1	T1032TS075_4-D1	50.147	79.411	0.751	0	0.154	0.542	0.428
1508	QA209	T1032-D1	T1032TS337_4-D1	49.265	78.977	0.657	0.308	0.333	0.437	0.371
1509	QA209	T1032-D1	T1032TS222_3-D1	60.588	81.179	0.631	0	0	0.531	0.418
1510	QA209	T1032-D1	T1032TS451_4-D1	45.882	81.539	0.647	0	0	0.441	0.344
1511	QA209	T1032-D1	T1032TS031_5-D1	55.882	80.156	0.728	0.154	0.308	0.565	0.42
1512	QA209	T1032-D1	T1032TS277_2-D1	61.324	78.148	0.581	0.2	0	0.545	0.39
1513	QA209	T1032-D1	T1032TS151_4-D1	49.559	71.012	0.511	0	0	0.212	0.146
1514	QA209	T1032-D1	T1032TS252_1-D1	53.971	79.123	0.684	0	0	0.486	0.362
1515	QA209	T1032-D1	T1032TS491_4-D1	46.765	79.882	0.716	0	0	0.468	0.382
1516	QA209	T1032-D1	T1032TS468_1-D1	60.441	77.304	0.604	0	0.182	0.375	0.257
1517	QA209	T1032-D1	T1032TS367_1-D1	60.735	80.609	0.649	0	0	0.604	0.463
1518	QA209	T1032-D1	T1032TS187_3-D1	52.206	74.358	0.772	0.222	0.222	0.614	0.444
1519	QA209	T1032-D1	T1032TS238_4-D1	54.853	68.791	0.526	0	0	0.262	0.189
1520	QA209	T1032-D1	T1032TS187_4-D1	47.059	79.311	0.624	0	0	0.307	0.246
1521	QA209	T1032-D1	T1032TS351_1-D1	55	71.549	0.602	0	0.2	0.476	0.34
1522	QA209	T1032-D1	T1032TS238_3-D1	56.176	71.825	0.597	0.143	0.143	0.353	0.295
1523	QA209	T1032-D1	T1032TS031_2-D1	53.824	72.589	0.606	0	0	0.308	0.222
1524	QA209	T1032-D1	T1032TS277_5-D1	61.471	78.768	0.594	0.2	0	0.544	0.397
1525	QA209	T1032-D1	T1032TS487_1-D1	52.206	78.408	0.684	0.333	0.333	0.43	0.317
1526	QA209	T1032-D1	T1032TS491_3-D1	45.441	80.927	0.725	0.154	0.154	0.536	0.436
1527	QA209	T1032-D1	T1032TS451_3-D1	46.618	81.789	0.704	0.154	0.154	0.476	0.385
1528	QA209	T1032-D1	T1032TS377_1-D1	53.824	71.498	0.614	0.154	0.154	0.463	0.379
1529	QA209	T1032-D1	T1032TS226_5-D1	53.382	79.658	0.751	0.333	0.167	0.511	0.411
1530	QA209	T1032-D1	T1032TS337_3-D1	50.294	80.534	0.809	0.333	0.5	0.639	0.58
1531	QA209	T1032-D1	T1032TS075_3-D1	50.147	79.374	0.769	0	0.167	0.632	0.504
1532	QA209	T1032-D1	T1032TS222_4-D1	54.118	81.922	0.78	0.429	0.571	0.471	0.374
1533	QA209	T1032-D1	T1032TS183_1-D1	52.941	72.873	0.626	0	0	0.55	0.401
1534	QA209	T1032-D1	T1032TS097_4-D1	49.853	69.64	0.518	0	0	0.291	0.209
1535	QA209	T1032-D1	T1032TS437_4-D1	47.941	80.929	0.772	0.333	0.333	0.607	0.502
1536	QA209	T1032-D1	T1032TS070_5-D1	55.588	73.661	0.615	0	0	0.528	0.419
1537	QA209	T1032-D1	T1032TS324_3-D1	52.206	80.192	0.777	0.286	0.429	0.526	0.399
1538	QA209	T1032-D1	T1032TS050_2-D1	45.441	78.326	0.648	0.2	0.2	0.438	0.327
1539	QA209	T1032-D1	T1032TS319_2-D1	54.853	70.924	0.539	0.2	0.2	0.359	0.26
1540	QA209	T1032-D1	T1032TS435_2-D1	54.118	81.188	0.815	0.167	0.333	0.643	0.521
1541	QA209	T1032-D1	T1032TS326_3-D1	61.912	79.383	0.558	0	0	0.385	0.277
1542	QA209	T1032-D1	T1032TS140_2-D1	52.647	72.021	0.625	0.167	0.167	0.476	0.401
1543	QA209	T1032-D1	T1032TS198_3-D1	52.941	79.347	0.767	0.154	0.154	0.412	0.307
1544	QA209	T1032-D1	T1032TS070_1-D1	54.706	74.908	0.611	0.182	0.182	0.512	0.395
1545	QA209	T1032-D1	T1032TS042_4-D1	54.118	80.372	0.736	0.154	0.308	0.427	0.339
1546	QA209	T1032-D1	T1032TS183_5-D1	53.382	82.202	0.726	0.154	0.308	0.477	0.367
1547	QA209	T1032-D1	T1032TS377_5-D1	55.294	70.864	0.486	0.2	0.2	0.335	0.235
1548	QA209	T1032-D1	T1032TS209_3-D1	58.529	71.738	0.528	0	0	0.517	0.364
1549	QA209	T1032-D1	T1032TS226_1-D1	54.853	78.888	0.736	0.154	0	0.384	0.291
1550	QA209	T1032-D1	T1032TS364_4-D1	48.529	79.039	0.725	0.25	0.375	0.534	0.39
1551	QA209	T1032-D1	T1032TS351_5-D1	54.559	73.628	0.593	0	0	0.39	0.267
1552	QA209	T1032-D1	T1032TS367_2-D1	60.147	79.656	0.652	0	0	0.498	0.36
1553	QA209	T1032-D1	T1032TS252_2-D1	52.353	71.859	0.632	0.167	0.167	0.413	0.328
1554	QA209	T1032-D1	T1032TS487_5-D1	54.118	69.396	0.573	0.154	0.154	0.355	0.265
1555	QA209	T1032-D1	T1032TS277_1-D1	61.176	82.037	0.688	0.4	0	0.62	0.472
1556	QA209	T1032-D1	T1032TS013_4-D1	55	70.379	0.631	0.2	0.2	0.269	0.202
1557	QA209	T1032-D1	T1032TS033_3-D1	45.735	74.182	0.596	0.25	0	0.27	0.225
1558	QA209	T1032-D1	T1032TS487_2-D1	52.5	70.771	0.608	0.154	0.154	0.262	0.193
1559	QA209	T1032-D1	T1032TS013_3-D1	55.147	71.375	0.676	0.2	0.2	0.308	0.231
1560	QA209	T1032-D1	T1032TS031_1-D1	55.294	81.908	0.756	0.154	0.333	0.57	0.433
1561	QA209	T1032-D1	T1032TS351_2-D1	54.118	70.841	0.553	0	0	0.417	0.3
1562	QA209	T1032-D1	T1032TS367_5-D1	60.588	73.89	0.499	0	0	0.323	0.226
1563	QA209	T1032-D1	T1032TS209_4-D1	58.824	71.501	0.548	0.2	0.2	0.527	0.378
1564	QA209	T1032-D1	T1032TS364_3-D1	48.971	79.372	0.683	0.154	0.308	0.4	0.29
1565	QA209	T1032-D1	T1032TS377_2-D1	55.735	72.131	0.586	0.167	0.167	0.295	0.214
1566	QA209	T1032-D1	T1032TS435_1-D1	55	80.917	0.819	0.462	0.308	0.466	0.375
1567	QA209	T1032-D1	T1032TS319_1-D1	52.794	76.948	0.653	0.154	0.154	0.493	0.353
1568	QA209	T1032-D1	T1032TS050_1-D1	47.941	81.369	0.784	0.286	0.308	0.625	0.511
1569	QA209	T1032-D1	T1032TS198_4-D1	53.529	80.861	0.778	0.4	0.429	0.471	0.374
1570	QA209	T1032-D1	T1032TS042_3-D1	56.029	82.695	0.756	0.571	0.462	0.591	0.468
1571	QA209	T1032-D1	T1032TS183_2-D1	53.235	72.287	0.643	0.182	0.182	0.537	0.455
1572	QA209	T1032-D1	T1032TS140_5-D1	54.118	81.76	0.735	0.286	0.429	0.531	0.385
1573	QA209	T1032-D1	T1032TS324_2-D1	55.441	78.439	0.742	0.133	0.133	0.478	0.371
1574	QA209	T1032-D1	T1032TS042_1-D1	55.294	81.152	0.761	0.308	0.308	0.488	0.376
1575	QA209	T1032-D1	T1032TS070_4-D1	47.206	72.715	0.565	0	0	0.286	0.216
1576	QA209	T1032-D1	T1032TS437_5-D1	47.794	81.702	0.794	0.308	0.308	0.607	0.499
1577	QA209	T1032-D1	T1032TS097_5-D1	47.794	69.545	0.682	0.4	0.4	0.342	0.25
1578	QA209	T1032-D1	T1032TS435_3-D1	53.824	81.076	0.787	0.4	0.4	0.604	0.478
1579	QA209	T1032-D1	T1032TS319_3-D1	54.559	74.002	0.652	0.182	0.182	0.437	0.322
1580	QA209	T1032-D1	T1032TS050_3-D1	45	80.099	0.788	0.429	0.429	0.634	0.543
1581	QA209	T1032-D1	T1032TS326_2-D1	62.059	78.47	0.546	0	0	0.456	0.317
1582	QA209	T1032-D1	T1032TS238_2-D1	55	71.859	0.604	0	0.2	0.4	0.304
1583	QA209	T1032-D1	T1032TS187_5-D1	47.206	80.569	0.776	0.286	0.429	0.572	0.487
1584	QA209	T1032-D1	T1032TS491_2-D1	47.647	79.825	0.732	0	0	0.678	0.553
1585	QA209	T1032-D1	T1032TS033_1-D1	45.882	79.736	0.685	0	0	0.522	0.405
1586	QA209	T1032-D1	T1032TS031_3-D1	48.824	80.516	0.784	0.615	0.308	0.547	0.43
1587	QA209	T1032-D1	T1032TS013_1-D1	55.441	70.034	0.641	0.222	0.222	0.244	0.174
1588	QA209	T1032-D1	T1032TS277_4-D1	61.324	81.155	0.646	0.167	0.167	0.556	0.399
1589	QA209	T1032-D1	T1032TS451_2-D1	46.176	81.241	0.582	0	0	0.369	0.286
1590	QA209	T1032-D1	T1032TS337_2-D1	48.676	82.762	0.767	0.167	0.167	0.553	0.448
1591	QA209	T1032-D1	T1032TS075_2-D1	50.147	79.329	0.77	0.308	0.154	0.572	0.464
1592	QA209	T1032-D1	T1032TS364_1-D1	49.559	78.894	0.704	0.4	0.4	0.415	0.31
1593	QA209	T1032-D1	T1032TS226_4-D1	47.647	80.129	0.789	0.571	0.286	0.638	0.513
1594	QA209	T1032-D1	T1032TS209_1-D1	58.824	74.497	0.608	0.222	0.222	0.524	0.362
1595	QA209	T1032-D1	T1032TS222_2-D1	60.588	73.632	0.507	0	0	0.324	0.231
1596	QA209	T1032-D1	T1032TS075_5-D1	50.147	79.462	0.756	0.154	0.154	0.514	0.403
1597	QA209	T1032-D1	T1032TS226_3-D1	55.441	78.254	0.707	0.143	0.154	0.528	0.383
1598	QA209	T1032-D1	T1032TS451_5-D1	46.765	82.247	0.685	0.154	0.154	0.454	0.357
1599	QA209	T1032-D1	T1032TS031_4-D1	55	80.951	0.738	0	0.154	0.519	0.385
1600	QA209	T1032-D1	T1032TS277_3-D1	61.176	77.348	0.602	0.182	0.182	0.392	0.284
1601	QA209	T1032-D1	T1032TS238_5-D1	54.853	71.036	0.618	0.182	0.182	0.499	0.356
1602	QA209	T1032-D1	T1032TS187_2-D1	53.824	79.152	0.659	0	0	0.441	0.326
1603	QA209	T1032-D1	T1032TS326_5-D1	61.324	78.549	0.617	0	0	0.483	0.35
1604	QA209	T1032-D1	T1032TS435_4-D1	54.559	72.739	0.604	0.182	0.182	0.354	0.272
1605	QA209	T1032-D1	T1032TS319_4-D1	51.765	71.216	0.654	0.308	0.308	0.444	0.322
1606	QA209	T1032-D1	T1032TS050_4-D1	47.059	70.253	0.498	0.167	0.167	0.315	0.241
1607	QA209	T1032-D1	T1032TS198_1-D1	55.588	80.734	0.761	0.364	0.545	0.447	0.323
1608	QA209	T1032-D1	T1032TS324_5-D1	55.147	82.231	0.745	0.267	0.267	0.536	0.409
1609	QA209	T1032-D1	T1032TS070_3-D1	47.353	75.275	0.57	0	0	0.441	0.337
1610	QA209	T1032-D1	T1032TS437_2-D1	47.5	81.409	0.747	0.167	0	0.567	0.451
1611	QA209	T1032-D1	T1032TS097_2-D1	50.147	69.444	0.624	0	0	0.373	0.269
1612	QA209	T1032-D1	T1032TS183_3-D1	55.294	75.074	0.634	0.167	0.167	0.524	0.452
1613	QA209	T1032-D1	T1032TS042_2-D1	53.235	78.967	0.779	0.308	0.308	0.581	0.442
1614	QA209	T1032-D1	T1032TS198_5-D1	52.206	81.091	0.816	0.333	0.5	0.55	0.42
1615	QA209	T1032-D1	T1032TS324_1-D1	55.735	80.408	0.722	0.143	0.143	0.49	0.351
1616	QA209	T1032-D1	T1032TS326_1-D1	61.324	80.615	0.587	0	0	0.525	0.366
1617	QA209	T1032-D1	T1032TS140_4-D1	54.412	77.33	0.646	0	0.182	0.409	0.324
1618	QA209	T1032-D1	T1032TS013_2-D1	53.824	71.138	0.684	0.364	0.364	0.382	0.295
1619	QA209	T1032-D1	T1032TS487_3-D1	56.324	71.679	0.719	0	0.2	0.215	0.163
1620	QA209	T1032-D1	T1032TS252_4-D1	47.206	79.908	0.675	0.154	0.154	0.395	0.321
1621	QA209	T1032-D1	T1032TS367_4-D1	60.735	79.826	0.604	0	0	0.453	0.319
1622	QA209	T1032-D1	T1032TS351_3-D1	50.147	71.369	0.648	0	0	0.52	0.454
1623	QA209	T1032-D1	T1032TS238_1-D1	55.588	73.119	0.601	0	0.286	0.558	0.412
1624	QA209	T1032-D1	T1032TS364_2-D1	47.647	77.982	0.665	0.167	0.167	0.398	0.294
1625	QA209	T1032-D1	T1032TS337_1-D1	50.147	79.169	0.614	0.133	0	0.379	0.294
1626	QA209	T1032-D1	T1032TS075_1-D1	50.147	79.594	0.798	0.308	0.333	0.58	0.484
1627	QA209	T1032-D1	T1032TS209_5-D1	59.853	71.702	0.556	0.2	0.2	0.529	0.375
1628	QA209	T1032-D1	T1032TS377_3-D1	55.882	71.994	0.564	0.182	0.182	0.438	0.326
1629	QA209	T1032-D1	T1032TS377_4-D1	55.294	72.107	0.554	0.182	0.182	0.351	0.253
1630	QA209	T1032-D1	T1032TS364_5-D1	50.147	79.866	0.759	0.167	0.333	0.457	0.346
1631	QA209	T1032-D1	T1032TS209_2-D1	59.265	72.672	0.595	0.333	0.333	0.582	0.419
1632	QA209	T1032-D1	T1032TS222_1-D1	60.147	80.484	0.662	0	0	0.604	0.463
1633	QA209	T1032-D1	T1032TS468_3-D1	60	78.279	0.648	0	0.143	0.388	0.283
1634	QA209	T1032-D1	T1032TS367_3-D1	60.588	79.824	0.627	0	0	0.543	0.409
1635	QA209	T1032-D1	T1032TS187_1-D1	54.118	71.226	0.615	0.182	0.182	0.426	0.309
1636	QA209	T1032-D1	T1032TS351_4-D1	57.206	71.347	0.548	0.2	0.2	0.486	0.349
1637	QA209	T1032-D1	T1032TS013_5-D1	51.029	71	0.604	0.286	0.286	0.271	0.202
1638	QA209	T1032-D1	T1032TS487_4-D1	52.647	68.583	0.538	0.167	0.167	0.354	0.263
1639	QA209	T1032-D1	T1032TS252_3-D1	52.206	72.239	0.601	0.182	0.182	0.418	0.33
1640	QA209	T1032-D1	T1032TS140_3-D1	53.824	82.198	0.742	0.133	0.267	0.514	0.39
1641	QA209	T1032-D1	T1032TS460_1-D1	53.676	72.105	0.647	0.167	0.167	0.434	0.362
1642	QA209	T1032-D1	T1032TS097_1-D1	48.382	67.869	0.465	0	0	0.256	0.193
1643	QA209	T1032-D1	T1032TS183_4-D1	55.294	73.063	0.62	0.167	0.167	0.468	0.394
1644	QA209	T1032-D1	T1032TS437_1-D1	46.471	81.014	0.735	0.167	0.167	0.546	0.458
1645	QA209	T1032-D1	T1032TS042_5-D1	55.882	80.462	0.762	0.143	0.286	0.54	0.406
1646	QA209	T1032-D1	T1032TS198_2-D1	53.529	81.452	0.788	0.133	0.4	0.57	0.43
1647	QA209	T1033-D1	T1033TS317_3-D1	28.75	63.226	0.529	0	0	0.433	0.297
1648	QA209	T1033-D1	T1033TS226_5-D1	41.25	68.187	0.612	0	0	0.189	0.141
1649	QA209	T1033-D1	T1033TS013_1-D1	28.25	61.203	0.49	0	0	0.256	0.18
1650	QA209	T1033-D1	T1033TS238_5-D1	31.25	69.846	0.565	0	0	0.426	0.389
1651	QA209	T1033-D1	T1033TS031_4-D1	27.25	62.644	0.507	0	0	0.317	0.221
1652	QA209	T1033-D1	T1033TS138_3-D1	25.25	63.245	0.5	0	0	0.523	0.361
1653	QA209	T1033-D1	T1033TS222_2-D1	31	65.148	0.493	0	0	0.404	0.294
1654	QA209	T1033-D1	T1033TS351_1-D1	32.5	69.869	0.532	0	0	0.336	0.256
1655	QA209	T1033-D1	T1033TS326_1-D1	30.75	65.876	0.518	0	0	0.633	0.496
1656	QA209	T1033-D1	T1033TS075_5-D1	42.5	69.662	0.726	0	0	0.244	0.198
1657	QA209	T1033-D1	T1033TS209_5-D1	46.25	67.859	0.607	0	0	0.485	0.349
1658	QA209	T1033-D1	T1033TS437_3-D1	35.5	65.521	0.436	0	0	0.21	0.16
1659	QA209	T1033-D1	T1033TS337_2-D1	25.25	63.349	0.5	0	0	0.692	0.491
1660	QA209	T1033-D1	T1033TS324_2-D1	29.5	64.984	0.493	0	0	0.556	0.342
1661	QA209	T1033-D1	T1033TS435_3-D1	29.75	64.067	0.512	0	0	0.567	0.398
1662	QA209	T1033-D1	T1033TS252_3-D1	30.75	65.863	0.517	0	0	0.62	0.479
1663	QA209	T1033-D1	T1033TS183_1-D1	32.25	68.179	0.517	0	0	0.395	0.264
1664	QA209	T1033-D1	T1033TS468_1-D1	30.25	67.739	0.5	0	0	0.634	0.436
1665	QA209	T1033-D1	T1033TS435_4-D1	29.25	63.2	0.5	0.5	0	0.414	0.288
1666	QA209	T1033-D1	T1033TS063_1-D1	36.5	73.413	0.558	0.25	0.25	0.391	0.355
1667	QA209	T1033-D1	T1033TS252_4-D1	29.5	66.019	0.517	0	0	0.621	0.479
1668	QA209	T1033-D1	T1033TS487_1-D1	29.25	59.593	0.478	0	0	0.274	0.173
1669	QA209	T1033-D1	T1033TS377_1-D1	26	64.427	0.5	0	0	0.694	0.492
1670	QA209	T1033-D1	T1033TS042_1-D1	33.75	64.566	0.466	0	0	0.118	0.09
1671	QA209	T1033-D1	T1033TS324_5-D1	32.75	66.382	0.488	0	0	0.178	0.125
1672	QA209	T1033-D1	T1033TS050_1-D1	43	71.608	0.776	0	0	0.59	0.428
1673	QA209	T1033-D1	T1033TS097_3-D1	28.5	64.022	0.5	0	0	0.662	0.453
1674	QA209	T1033-D1	T1033TS075_2-D1	29	67.227	0.519	0	0	0.714	0.638
1675	QA209	T1033-D1	T1033TS187_2-D1	29	67.356	0.519	0	0	0.714	0.638
1676	QA209	T1033-D1	T1033TS209_2-D1	46.25	67.504	0.591	0	0	0.555	0.397
1677	QA209	T1033-D1	T1033TS437_4-D1	36.5	68.604	0.415	0	0	0.218	0.16
1678	QA209	T1033-D1	T1033TS138_4-D1	24.5	63.247	0.5	0	0	0.687	0.624
1679	QA209	T1033-D1	T1033TS222_5-D1	26.75	62.445	0.524	0	0	0.26	0.177
1680	QA209	T1033-D1	T1033TS081_3-D1	33	67.388	0.411	0	0	0.321	0.257
1681	QA209	T1033-D1	T1033TS238_2-D1	30.75	69.448	0.571	0	0	0.513	0.447
1682	QA209	T1033-D1	T1033TS031_3-D1	28	61.94	0.466	0	0	0.196	0.131
1683	QA209	T1033-D1	T1033TS317_4-D1	29	65.025	0.538	0	0	0.661	0.602
1684	QA209	T1033-D1	T1033TS226_2-D1	32	63.172	0.503	0	0	0.266	0.186
1685	QA209	T1033-D1	T1033TS013_2-D1	26.75	62.656	0.48	0	0	0.41	0.281
1686	QA209	T1033-D1	T1033TS367_3-D1	34.25	60.564	0.485	0	0	0.318	0.237
1687	QA209	T1033-D1	T1033TS052_3-D1	33.25	57.827	0.463	0	0	0.203	0.131
1688	QA209	T1033-D1	T1033TS140_5-D1	31.75	71.064	0.554	0	0	0.531	0.392
1689	QA209	T1033-D1	T1033TS278_4-D1	42	69.199	0.81	0	0.667	0.239	0.191
1690	QA209	T1033-D1	T1033TS326_2-D1	35	60.28	0.485	0	0	0.413	0.311
1691	QA209	T1033-D1	T1033TS351_2-D1	32.25	65.749	0.513	0	0	0.259	0.182
1692	QA209	T1033-D1	T1033TS222_1-D1	31.25	66.491	0.519	0	0	0.642	0.502
1693	QA209	T1033-D1	T1033TS319_4-D1	27.75	69.072	0.573	0	0	0.51	0.388
1694	QA209	T1033-D1	T1033TS364_3-D1	30.5	61.262	0.386	0	0	0.128	0.09
1695	QA209	T1033-D1	T1033TS324_1-D1	32.75	65.883	0.44	0	0	0.174	0.125
1696	QA209	T1033-D1	T1033TS198_4-D1	42	69.778	0.755	0.4	0	0.169	0.138
1697	QA209	T1033-D1	T1033TS042_5-D1	29.25	64.284	0.486	0	0	0.373	0.238
1698	QA209	T1033-D1	T1033TS377_5-D1	25.5	65.395	0.5	0	0	0.683	0.477
1699	QA209	T1033-D1	T1033TS277_4-D1	35	60.784	0.485	0	0	0.35	0.321
1700	QA209	T1033-D1	T1033TS183_2-D1	32.25	67.979	0.519	0	0	0.354	0.269
1701	QA209	T1033-D1	T1033TS487_5-D1	28.5	66.879	0.58	0	0	0.422	0.3
1702	QA209	T1033-D1	T1033TS487_2-D1	33.5	58.689	0.508	0	0	0.599	0.541
1703	QA209	T1033-D1	T1033TS259_3-D1	28.5	62.301	0.518	0	0	0.409	0.266
1704	QA209	T1033-D1	T1033TS063_2-D1	34	61.897	0.464	0	0	0.272	0.214
1705	QA209	T1033-D1	T1033TS183_5-D1	34	69.066	0.503	0	0.4	0.371	0.332
1706	QA209	T1033-D1	T1033TS468_2-D1	30	67.49	0.5	0	0	0.409	0.282
1707	QA209	T1033-D1	T1033TS277_3-D1	30.75	67.587	0.519	0	0	0.675	0.523
1708	QA209	T1033-D1	T1033TS050_2-D1	39.75	71.004	0.685	0	0	0.588	0.474
1709	QA209	T1033-D1	T1033TS198_3-D1	28.75	66.935	0.519	0	0	0.712	0.637
1710	QA209	T1033-D1	T1033TS377_2-D1	26	64.319	0.5	0	0	0.683	0.478
1711	QA209	T1033-D1	T1033TS042_2-D1	32.75	65.9	0.478	0	0	0.214	0.148
1712	QA209	T1033-D1	T1033TS319_3-D1	29.25	66.588	0.519	0	0	0.714	0.638
1713	QA209	T1033-D1	T1033TS364_4-D1	31	65.026	0.502	0	0	0.409	0.265
1714	QA209	T1033-D1	T1033TS209_1-D1	46.25	67.852	0.618	0	0	0.591	0.429
1715	QA209	T1033-D1	T1033TS170_4-D1	41.5	71.745	0.744	0	0	0.491	0.367
1716	QA209	T1033-D1	T1033TS187_1-D1	30.25	66.938	0.518	0	0	0.704	0.62
1717	QA209	T1033-D1	T1033TS075_1-D1	29	67.207	0.519	0	0	0.714	0.638
1718	QA209	T1033-D1	T1033TS070_1-D1	30.25	69.693	0.5	0	0	0.289	0.2
1719	QA209	T1033-D1	T1033TS351_5-D1	30.75	66.394	0.517	0	0	0.646	0.487
1720	QA209	T1033-D1	T1033TS326_5-D1	31	68.085	0.493	0	0	0.413	0.263
1721	QA209	T1033-D1	T1033TS226_1-D1	32.75	66.355	0.535	0	0	0.312	0.221
1722	QA209	T1033-D1	T1033TS278_3-D1	29.75	62.921	0.586	0	0	0.147	0.104
1723	QA209	T1033-D1	T1033TS238_1-D1	31	67.273	0.525	0	0	0.468	0.375
1724	QA209	T1033-D1	T1033TS013_5-D1	29.5	60.126	0.471	0	0	0.233	0.153
1725	QA209	T1033-D1	T1033TS052_4-D1	29.75	60.465	0.492	0	0	0.465	0.294
1726	QA209	T1033-D1	T1033TS367_4-D1	30.75	65.669	0.512	0	0	0.571	0.368
1727	QA209	T1033-D1	T1033TS140_2-D1	31	69.648	0.5	0	0	0.265	0.184
1728	QA209	T1033-D1	T1033TS209_3-D1	46.25	67.244	0.6	0	0	0.534	0.384
1729	QA209	T1033-D1	T1033TS437_5-D1	35.75	65.486	0.455	0	0	0.211	0.164
1730	QA209	T1033-D1	T1033TS187_3-D1	30.75	66.97	0.519	0	0	0.66	0.531
1731	QA209	T1033-D1	T1033TS075_3-D1	29.75	67.86	0.519	0	0	0.704	0.62
1732	QA209	T1033-D1	T1033TS097_2-D1	27.25	63.317	0.48	0	0	0.397	0.247
1733	QA209	T1033-D1	T1033TS222_4-D1	30.75	61.964	0.486	0	0	0.363	0.228
1734	QA209	T1033-D1	T1033TS319_1-D1	30	66.594	0.518	0	0	0.704	0.62
1735	QA209	T1033-D1	T1033TS238_3-D1	31.75	69.602	0.578	0	0	0.34	0.296
1736	QA209	T1033-D1	T1033TS031_2-D1	29	66.336	0.467	0	0	0.177	0.124
1737	QA209	T1033-D1	T1033TS226_3-D1	32.5	65.213	0.484	0	0	0.249	0.176
1738	QA209	T1033-D1	T1033TS435_5-D1	29.25	62.985	0.479	0	0	0.396	0.272
1739	QA209	T1033-D1	T1033TS324_4-D1	26	60.504	0.493	0	0	0.261	0.184
1740	QA209	T1033-D1	T1033TS198_1-D1	30.75	66.732	0.519	0	0	0.648	0.516
1741	QA209	T1033-D1	T1033TS324_3-D1	35.5	66.887	0.451	0.286	0.286	0.295	0.241
1742	QA209	T1033-D1	T1033TS460_1-D1	26.25	64.985	0.5	0	0	0.682	0.477
1743	QA209	T1033-D1	T1033TS252_2-D1	30	67.268	0.518	0	0	0.704	0.62
1744	QA209	T1033-D1	T1033TS435_2-D1	29.25	63.768	0.505	0.5	0	0.576	0.403
1745	QA209	T1033-D1	T1033TS226_4-D1	32.25	65.786	0.568	0	0	0.177	0.127
1746	QA209	T1033-D1	T1033TS238_4-D1	31	68.113	0.531	0	0	0.624	0.541
1747	QA209	T1033-D1	T1033TS031_5-D1	37.5	68.053	0.615	0	0.286	0.152	0.114
1748	QA209	T1033-D1	T1033TS367_1-D1	31.25	66.49	0.519	0	0	0.642	0.502
1749	QA209	T1033-D1	T1033TS052_1-D1	28.75	62.296	0.517	0	0	0.629	0.607
1750	QA209	T1033-D1	T1033TS222_3-D1	32.75	61.706	0.493	0	0	0.41	0.298
1751	QA209	T1033-D1	T1033TS138_2-D1	25.75	66.307	0.5	0	0	0.404	0.277
1752	QA209	T1033-D1	T1033TS364_1-D1	29.25	64.512	0.486	0	0	0.562	0.388
1753	QA209	T1033-D1	T1033TS170_1-D1	27.25	66.678	0.5	0	0	0.693	0.492
1754	QA209	T1033-D1	T1033TS209_4-D1	46.75	67.999	0.625	0	0	0.574	0.415
1755	QA209	T1033-D1	T1033TS437_2-D1	35.25	66.742	0.463	0	0	0.206	0.156
1756	QA209	T1033-D1	T1033TS187_4-D1	30.5	65.794	0.5	0	0	0.544	0.373
1757	QA209	T1033-D1	T1033TS097_5-D1	26.75	68.259	0.516	0	0	0.634	0.42
1758	QA209	T1033-D1	T1033TS364_5-D1	31	63.464	0.479	0	0	0.313	0.218
1759	QA209	T1033-D1	T1033TS319_2-D1	29.5	67.465	0.518	0	0	0.704	0.62
1760	QA209	T1033-D1	T1033TS097_1-D1	27.75	61.296	0.5	0	0	0.323	0.226
1761	QA209	T1033-D1	T1033TS326_4-D1	31.5	67.994	0.523	0	0	0.544	0.365
1762	QA209	T1033-D1	T1033TS351_4-D1	35.75	70.584	0.55	0.2	0.286	0.281	0.22
1763	QA209	T1033-D1	T1033TS278_2-D1	27.25	56.944	0.444	0	0	0.196	0.123
1764	QA209	T1033-D1	T1033TS052_5-D1	28.75	60.803	0.517	0	0	0.666	0.665
1765	QA209	T1033-D1	T1033TS367_5-D1	32.75	61.302	0.493	0	0	0.41	0.298
1766	QA209	T1033-D1	T1033TS140_3-D1	29.75	68.928	0.5	0	0	0.267	0.185
1767	QA209	T1033-D1	T1033TS013_4-D1	27.75	64.582	0.491	0	0	0.305	0.211
1768	QA209	T1033-D1	T1033TS031_1-D1	28	62.535	0.443	0	0	0.157	0.105
1769	QA209	T1033-D1	T1033TS487_3-D1	33.75	57.226	0.516	0	0	0.597	0.567
1770	QA209	T1033-D1	T1033TS460_5-D1	28.25	65.46	0.5	0	0	0.455	0.313
1771	QA209	T1033-D1	T1033TS183_4-D1	32.75	68.816	0.523	0	0	0.351	0.258
1772	QA209	T1033-D1	T1033TS151_4-D1	33.25	76.611	0.568	0	0	0.426	0.324
1773	QA209	T1033-D1	T1033TS377_3-D1	25.75	64.247	0.5	0	0	0.683	0.478
1774	QA209	T1033-D1	T1033TS042_3-D1	38	74.911	0.492	0	0	0.274	0.233
1775	QA209	T1033-D1	T1033TS198_2-D1	29	66.966	0.519	0	0	0.714	0.638
1776	QA209	T1033-D1	T1033TS042_4-D1	26.25	59.73	0.48	0	0	0.293	0.189
1777	QA209	T1033-D1	T1033TS377_4-D1	25.5	64.896	0.5	0	0	0.694	0.492
1778	QA209	T1033-D1	T1033TS277_5-D1	35.5	60.477	0.485	0	0	0.353	0.222
1779	QA209	T1033-D1	T1033TS183_3-D1	32.25	67.376	0.557	0	0	0.409	0.349
1780	QA209	T1033-D1	T1033TS435_1-D1	29.25	63.262	0.48	0	0	0.396	0.272
1781	QA209	T1033-D1	T1033TS252_1-D1	29.25	66.451	0.519	0	0	0.714	0.638
1782	QA209	T1033-D1	T1033TS487_4-D1	28	62.922	0.626	0	0	0.431	0.297
1783	QA209	T1033-D1	T1033TS259_5-D1	29	60.812	0.444	0	0	0.253	0.157
1784	QA209	T1033-D1	T1033TS367_2-D1	31	65.26	0.493	0	0	0.404	0.294
1785	QA209	T1033-D1	T1033TS052_2-D1	30.75	60.109	0.507	0	0	0.564	0.404
1786	QA209	T1033-D1	T1033TS140_4-D1	31	64.532	0.543	0	0	0.257	0.17
1787	QA209	T1033-D1	T1033TS013_3-D1	28	60.283	0.496	0	0	0.219	0.157
1788	QA209	T1033-D1	T1033TS278_5-D1	42.5	67.438	0.778	0	0.667	0.205	0.168
1789	QA209	T1033-D1	T1033TS317_1-D1	29.5	64.872	0.487	0	0	0.303	0.195
1790	QA209	T1033-D1	T1033TS351_3-D1	33	69.01	0.532	0	0	0.333	0.246
1791	QA209	T1033-D1	T1033TS326_3-D1	34	60.714	0.492	0	0	0.41	0.303
1792	QA209	T1033-D1	T1033TS437_1-D1	36	65.99	0.501	0	0	0.246	0.188
1793	QA209	T1033-D1	T1033TS170_2-D1	27.25	64.501	0.5	0	0	0.691	0.49
1794	QA209	T1033-D1	T1033TS364_2-D1	30.25	63.204	0.473	0	0	0.392	0.268
1795	QA209	T1033-D1	T1033TS138_1-D1	26.5	66.364	0.5	0	0	0.504	0.346
1796	QA209	T1033-D1	T1033TS319_5-D1	30.75	65.108	0.517	0	0	0.618	0.477
1797	QA209	T1034-D1	T1034TS437_3-D1	82.372	79.744	0.962	0.75	0.75	0.835	0.717
1798	QA209	T1034-D1	T1034TS451_3-D1	81.571	86.954	0.975	0.4	0.8	0.939	0.918
1799	QA209	T1034-D1	T1034TS013_2-D1	83.013	84.78	0.993	0.4	0.8	0.966	0.952
1800	QA209	T1034-D1	T1034TS367_5-D1	71.474	83.511	0.917	0.571	0.571	0.638	0.474
1801	QA209	T1034-D1	T1034TS337_1-D1	80.769	83.922	0.975	0.667	0.667	0.745	0.652
1802	QA209	T1034-D1	T1034TS140_1-D1	82.372	85.629	0.982	1	1	0.996	0.97
1803	QA209	T1034-D1	T1034TS326_5-D1	78.205	81.272	0.964	0.571	0.571	0.786	0.695
1804	QA209	T1034-D1	T1034TS209_3-D1	84.135	88.018	0.872	0.4	0.4	0.971	0.932
1805	QA209	T1034-D1	T1034TS211_3-D1	77.724	80.165	0.886	0.462	0.462	0.613	0.456
1806	QA209	T1034-D1	T1034TS468_1-D1	73.397	70.058	0.68	0	0	0.078	0.056
1807	QA209	T1034-D1	T1034TS075_1-D1	80.609	83.254	0.901	0.5	0.75	0.948	0.881
1808	QA209	T1034-D1	T1034TS226_3-D1	75.641	76.701	0.88	0.571	0.286	0.322	0.229
1809	QA209	T1034-D1	T1034TS187_1-D1	78.526	79.784	0.94	0.333	0.667	0.307	0.216
1810	QA209	T1034-D1	T1034TS042_3-D1	79.647	86.196	0.985	0.667	1	0.988	0.967
1811	QA209	T1034-D1	T1034TS319_2-D1	78.205	81.752	0.95	0.333	0.333	0.685	0.476
1812	QA209	T1034-D1	T1034TS050_2-D1	81.41	81.24	0.935	0.5	0.5	0.617	0.509
1813	QA209	T1034-D1	T1034TS052_4-D1	77.244	79.728	0.88	0.182	0.182	0.407	0.337
1814	QA209	T1034-D1	T1034TS050_5-D1	80.929	81.922	0.96	0.571	0.571	0.702	0.527
1815	QA209	T1034-D1	T1034TS052_3-D1	76.763	77.981	0.871	0.333	0.333	0.405	0.294
1816	QA209	T1034-D1	T1034TS226_4-D1	78.846	80.676	0.939	0.571	0.571	0.392	0.284
1817	QA209	T1034-D1	T1034TS042_4-D1	79.808	79.583	0.903	0.571	0.571	0.298	0.211
1818	QA209	T1034-D1	T1034TS319_5-D1	78.686	82.264	0.929	0.667	0.667	0.577	0.473
1819	QA209	T1034-D1	T1034TS377_1-D1	74.199	84.969	0.875	0.667	0.667	0.873	0.807
1820	QA209	T1034-D1	T1034TS487_1-D1	82.372	83.742	0.937	0.667	0.667	0.72	0.504
1821	QA209	T1034-D1	T1034TS211_4-D1	80.128	81.13	0.919	0.364	0.545	0.581	0.424
1822	QA209	T1034-D1	T1034TS209_4-D1	83.974	87.546	0.783	0.5	0.5	0.938	0.906
1823	QA209	T1034-D1	T1034TS326_2-D1	78.045	82.844	0.967	0.667	0.667	0.761	0.608
1824	QA209	T1034-D1	T1034TS367_2-D1	72.596	81.883	0.939	0.667	0.667	0.76	0.596
1825	QA209	T1034-D1	T1034TS252_1-D1	78.205	81.699	0.95	0.286	0.286	0.538	0.4
1826	QA209	T1034-D1	T1034TS451_4-D1	81.731	85.513	0.975	0.4	0.8	0.944	0.925
1827	QA209	T1034-D1	T1034TS013_5-D1	86.859	86.319	0.771	0.8	0.8	0.474	0.324
1828	QA209	T1034-D1	T1034TS070_5-D1	83.173	78.133	0.919	0	0.333	0.616	0.49
1829	QA209	T1034-D1	T1034TS437_4-D1	82.372	79.448	0.941	0.5	0.5	0.516	0.4
1830	QA209	T1034-D1	T1034TS070_1-D1	85.096	87.988	0.789	0.5	0.5	0.598	0.57
1831	QA209	T1034-D1	T1034TS222_4-D1	76.442	81.006	0.956	0.667	0.667	0.368	0.265
1832	QA209	T1034-D1	T1034TS013_1-D1	86.378	86.606	0.783	0.8	0.8	0.699	0.485
1833	QA209	T1034-D1	T1034TS183_4-D1	83.173	84.625	0.982	0.8	0.8	0.953	0.933
1834	QA209	T1034-D1	T1034TS081_4-D1	78.365	79.742	0.947	0.571	0.571	0.574	0.537
1835	QA209	T1034-D1	T1034TS324_3-D1	79.006	80.835	0.921	0.571	0.571	0.432	0.303
1836	QA209	T1034-D1	T1034TS435_4-D1	76.603	75.825	0.891	0	0	0.28	0.195
1837	QA209	T1034-D1	T1034TS140_2-D1	81.731	86.564	0.989	1	1	1	0.983
1838	QA209	T1034-D1	T1034TS337_2-D1	75.481	84.622	0.962	0.75	0.75	0.716	0.533
1839	QA209	T1034-D1	T1034TS238_3-D1	75	85.886	0.919	0.4	0.8	0.791	0.64
1840	QA209	T1034-D1	T1034TS198_3-D1	77.724	85.079	0.959	0.667	0.667	0.98	0.96
1841	QA209	T1034-D1	T1034TS252_5-D1	73.237	78.817	0.888	0.615	0.615	0.597	0.495
1842	QA209	T1034-D1	T1034TS075_2-D1	80.128	82.4	0.943	0.857	0.857	0.719	0.548
1843	QA209	T1034-D1	T1034TS468_2-D1	76.923	75.969	0.831	0.2	0.2	0.239	0.166
1844	QA209	T1034-D1	T1034TS351_4-D1	84.776	84.79	0.975	0.4	0.8	0.965	0.941
1845	QA209	T1034-D1	T1034TS487_5-D1	79.006	82.535	0.959	0.333	1	0.791	0.626
1846	QA209	T1034-D1	T1034TS364_4-D1	73.397	83.833	0.956	0.333	0.667	0.495	0.41
1847	QA209	T1034-D1	T1034TS278_1-D1	77.083	82.991	0.84	0.5	0.5	0.718	0.532
1848	QA209	T1034-D1	T1034TS031_3-D1	77.244	79.501	0.879	0.25	0.25	0.309	0.232
1849	QA209	T1034-D1	T1034TS050_1-D1	82.692	82.986	0.959	0.5	0.75	0.789	0.652
1850	QA209	T1034-D1	T1034TS377_5-D1	72.596	84.888	0.89	0.571	0.286	0.509	0.346
1851	QA209	T1034-D1	T1034TS319_1-D1	78.686	79.721	0.944	0.333	0	0.455	0.318
1852	QA209	T1034-D1	T1034TS277_3-D1	77.724	79.882	0.917	0.571	0.571	0.241	0.169
1853	QA209	T1034-D1	T1034TS187_2-D1	78.045	79.118	0.954	0.4	0.4	0.776	0.664
1854	QA209	T1034-D1	T1034TS377_2-D1	74.519	85.389	0.848	0.333	0.333	0.661	0.451
1855	QA209	T1034-D1	T1034TS187_5-D1	75.321	82.658	0.919	0.667	0.889	0.797	0.706
1856	QA209	T1034-D1	T1034TS277_4-D1	79.647	82.344	0.978	1	1	0.799	0.63
1857	QA209	T1034-D1	T1034TS031_4-D1	73.558	82.228	0.886	0.444	0.667	0.596	0.464
1858	QA209	T1034-D1	T1034TS075_5-D1	77.083	79.598	0.931	0.5	0.25	0.305	0.219
1859	QA209	T1034-D1	T1034TS351_3-D1	84.776	85.163	0.835	0.5	0.5	0.744	0.585
1860	QA209	T1034-D1	T1034TS487_2-D1	81.731	85.968	0.952	0.8	0.8	0.737	0.528
1861	QA209	T1034-D1	T1034TS364_3-D1	73.077	85.753	0.978	1	1	0.663	0.52
1862	QA209	T1034-D1	T1034TS238_4-D1	81.571	82.469	0.913	0.5	0	0.828	0.772
1863	QA209	T1034-D1	T1034TS198_4-D1	77.244	74.66	0.828	0.444	0.444	0.202	0.145
1864	QA209	T1034-D1	T1034TS252_2-D1	77.724	81.374	0.947	0.333	0	0.615	0.528
1865	QA209	T1034-D1	T1034TS435_3-D1	78.205	84.414	0.964	0.333	0.333	0.536	0.461
1866	QA209	T1034-D1	T1034TS326_1-D1	77.244	81.913	0.956	0.667	0.667	0.538	0.379
1867	QA209	T1034-D1	T1034TS140_5-D1	81.25	82.339	0.974	1	1	0.837	0.72
1868	QA209	T1034-D1	T1034TS337_5-D1	75.16	84.159	0.908	0.5	0.5	0.63	0.539
1869	QA209	T1034-D1	T1034TS222_3-D1	70.994	82.955	0.909	0.667	0.667	0.383	0.307
1870	QA209	T1034-D1	T1034TS183_3-D1	83.173	85.358	0.944	0.8	0.8	0.915	0.891
1871	QA209	T1034-D1	T1034TS435_1-D1	75.801	84.267	0.944	0.286	0.857	0.695	0.49
1872	QA209	T1034-D1	T1034TS326_3-D1	78.045	81.702	0.964	0.667	0.667	0.974	0.921
1873	QA209	T1034-D1	T1034TS367_3-D1	72.596	80.986	0.902	0.571	0.286	0.287	0.205
1874	QA209	T1034-D1	T1034TS222_1-D1	71.474	84.134	0.903	0.667	0.667	0.756	0.598
1875	QA209	T1034-D1	T1034TS070_4-D1	81.41	85.408	0.854	0.4	0.8	0.917	0.884
1876	QA209	T1034-D1	T1034TS013_4-D1	83.173	85.471	0.905	0.667	0.667	0.99	0.953
1877	QA209	T1034-D1	T1034TS451_5-D1	82.212	87.043	0.975	0.4	0.8	0.944	0.925
1878	QA209	T1034-D1	T1034TS183_1-D1	83.333	84.253	0.982	0.667	1	0.973	0.951
1879	QA209	T1034-D1	T1034TS437_5-D1	81.731	80.837	0.963	0.75	0.75	0.845	0.748
1880	QA209	T1034-D1	T1034TS052_2-D1	77.404	79.963	0.893	0.6	0.444	0.432	0.362
1881	QA209	T1034-D1	T1034TS050_4-D1	82.212	82.2	0.957	0.5	0.5	0.55	0.444
1882	QA209	T1034-D1	T1034TS319_4-D1	77.724	81.56	0.943	0.286	0.286	0.597	0.517
1883	QA209	T1034-D1	T1034TS226_5-D1	83.494	82.444	0.968	0.4	0.4	0.443	0.35
1884	QA209	T1034-D1	T1034TS460_2-D1	74.359	74.754	0.81	0	0	0.206	0.147
1885	QA209	T1034-D1	T1034TS211_5-D1	79.647	86.009	0.826	0.667	0.667	0.714	0.568
1886	QA209	T1034-D1	T1034TS209_5-D1	83.173	87.197	0.754	0.5	0.5	0.706	0.492
1887	QA209	T1034-D1	T1034TS351_1-D1	80.609	86.087	0.949	0.4	0.8	0.854	0.722
1888	QA209	T1034-D1	T1034TS364_1-D1	74.359	85.274	0.971	0.857	0.857	0.828	0.708
1889	QA209	T1034-D1	T1034TS209_2-D1	83.173	87.421	0.754	0.5	0.5	0.706	0.492
1890	QA209	T1034-D1	T1034TS211_2-D1	80.769	84.904	0.913	0.5	0.5	0.759	0.61
1891	QA209	T1034-D1	T1034TS319_3-D1	79.487	79.775	0.941	0.4	0.4	0.495	0.368
1892	QA209	T1034-D1	T1034TS226_2-D1	83.173	83.943	0.958	0.8	0.8	0.808	0.696
1893	QA209	T1034-D1	T1034TS277_1-D1	77.244	81.943	0.931	0.5	0.5	0.354	0.249
1894	QA209	T1034-D1	T1034TS042_2-D1	77.724	79.138	0.912	0.25	0.25	0.261	0.185
1895	QA209	T1034-D1	T1034TS052_5-D1	77.404	79.909	0.893	0.545	0.4	0.475	0.398
1896	QA209	T1034-D1	T1034TS050_3-D1	81.41	82.07	0.927	0.5	0.5	0.709	0.523
1897	QA209	T1034-D1	T1034TS031_1-D1	82.212	80.771	0.937	0.8	0.8	0.695	0.484
1898	QA209	T1034-D1	T1034TS437_2-D1	82.051	80.471	0.963	0.5	0.5	0.831	0.71
1899	QA209	T1034-D1	T1034TS070_3-D1	81.891	85.396	0.92	0.8	0.8	0.825	0.706
1900	QA209	T1034-D1	T1034TS013_3-D1	85.096	86.641	0.787	0.8	0.8	0.728	0.509
1901	QA209	T1034-D1	T1034TS451_2-D1	82.532	86.137	0.975	0.4	0.8	0.944	0.925
1902	QA209	T1034-D1	T1034TS238_1-D1	79.808	86.133	0.76	0.4	0.8	0.707	0.504
1903	QA209	T1034-D1	T1034TS198_1-D1	80.128	82.862	0.938	0.667	0.667	0.792	0.667
1904	QA209	T1034-D1	T1034TS367_4-D1	71.474	83.577	0.915	0.667	0.667	0.92	0.86
1905	QA209	T1034-D1	T1034TS324_1-D1	83.654	86.707	0.949	0.4	0.8	0.926	0.901
1906	QA209	T1034-D1	T1034TS326_4-D1	78.686	77.399	0.9	0.5	0.5	0.207	0.145
1907	QA209	T1034-D1	T1034TS252_3-D1	77.564	78.341	0.927	0.286	0.286	0.364	0.255
1908	QA209	T1034-D1	T1034TS198_5-D1	77.404	81.769	0.953	0.5	0.75	0.577	0.445
1909	QA209	T1034-D1	T1034TS238_5-D1	80.449	84.476	0.978	0.333	0.667	0.978	0.953
1910	QA209	T1034-D1	T1034TS337_4-D1	75.481	82.06	0.932	0.727	0.727	0.463	0.345
1911	QA209	T1034-D1	T1034TS140_4-D1	81.571	82.61	0.967	0.857	0.857	0.645	0.556
1912	QA209	T1034-D1	T1034TS435_2-D1	76.282	82.418	0.96	0.571	0.571	0.505	0.417
1913	QA209	T1034-D1	T1034TS183_2-D1	83.494	84.41	0.986	0.667	0.667	0.965	0.952
1914	QA209	T1034-D1	T1034TS081_2-D1	75.801	78.504	0.851	0.222	0.222	0.771	0.687
1915	QA209	T1034-D1	T1034TS222_2-D1	76.442	83.813	0.971	1	1	0.547	0.4
1916	QA209	T1034-D1	T1034TS187_4-D1	78.846	80.298	0.957	0.333	0.333	0.595	0.481
1917	QA209	T1034-D1	T1034TS277_5-D1	78.205	77.526	0.862	0.4	0.4	0.297	0.21
1918	QA209	T1034-D1	T1034TS377_3-D1	74.038	84.261	0.891	0.333	0.333	0.601	0.407
1919	QA209	T1034-D1	T1034TS031_5-D1	84.135	83.302	0.92	0.8	0.8	0.834	0.708
1920	QA209	T1034-D1	T1034TS052_1-D1	77.564	79.971	0.901	0.545	0.364	0.484	0.405
1921	QA209	T1034-D1	T1034TS364_2-D1	73.718	86.746	0.958	0.667	1	0.808	0.725
1922	QA209	T1034-D1	T1034TS487_3-D1	82.853	83.776	0.896	0	0	0.91	0.849
1923	QA209	T1034-D1	T1034TS351_2-D1	83.333	85.121	0.972	0.5	0.5	0.963	0.942
1924	QA209	T1034-D1	T1034TS460_1-D1	75.801	79.515	0.922	0.286	0.286	0.459	0.348
1925	QA209	T1034-D1	T1034TS075_4-D1	76.923	80.656	0.942	0.75	0.75	0.371	0.262
1926	QA209	T1034-D1	T1034TS364_5-D1	73.077	56.469	0.5	0	0	0.007	0.005
1927	QA209	T1034-D1	T1034TS487_4-D1	81.891	83.298	0.954	0.333	0.333	0.775	0.671
1928	QA209	T1034-D1	T1034TS351_5-D1	84.936	84.58	0.875	0	0.4	0.959	0.912
1929	QA209	T1034-D1	T1034TS209_1-D1	83.654	87.876	0.754	0.5	0.5	0.706	0.492
1930	QA209	T1034-D1	T1034TS211_1-D1	80.769	85.196	0.81	0.667	0.667	0.556	0.417
1931	QA209	T1034-D1	T1034TS075_3-D1	80.128	80.488	0.926	0.333	0.333	0.666	0.49
1932	QA209	T1034-D1	T1034TS031_2-D1	76.282	73.742	0.822	0.25	0.25	0.178	0.126
1933	QA209	T1034-D1	T1034TS277_2-D1	76.763	78.189	0.866	0.444	0.444	0.364	0.257
1934	QA209	T1034-D1	T1034TS187_3-D1	78.686	80.448	0.95	0.4	0.4	0.519	0.369
1935	QA209	T1034-D1	T1034TS042_1-D1	83.974	84.55	0.879	0.4	0.4	0.761	0.603
1936	QA209	T1034-D1	T1034TS226_1-D1	83.814	81.743	0.945	0.4	0.8	0.683	0.611
1937	QA209	T1034-D1	T1034TS377_4-D1	74.359	85.749	0.946	0.667	0.667	0.963	0.933
1938	QA209	T1034-D1	T1034TS183_5-D1	83.814	83.287	0.947	0.8	0.8	0.911	0.889
1939	QA209	T1034-D1	T1034TS451_1-D1	81.25	87.687	0.979	0.667	1	0.961	0.937
1940	QA209	T1034-D1	T1034TS222_5-D1	80.929	82.85	0.951	0.857	0.857	0.644	0.537
1941	QA209	T1034-D1	T1034TS437_1-D1	81.41	81.846	0.966	0.75	0.75	0.978	0.95
1942	QA209	T1034-D1	T1034TS140_3-D1	82.853	84.034	0.975	0.667	1	0.712	0.503
1943	QA209	T1034-D1	T1034TS435_5-D1	76.763	80.364	0.928	0.25	0.25	0.391	0.275
1944	QA209	T1034-D1	T1034TS252_4-D1	77.724	82.237	0.958	0.333	0.333	0.687	0.483
1945	QA209	T1034-D1	T1034TS198_2-D1	78.686	80.189	0.924	0.25	0.25	0.56	0.43
1946	QA209	T1034-D1	T1034TS238_2-D1	81.25	83.976	0.843	0.333	0.333	0.85	0.69
1947	QA209	T1035-D1	T1035TS097_4-D1	26.471	63.273	0.5	0	0	0.357	0.248
1948	QA209	T1035-D1	T1035TS198_2-D1	75.49	61.561	0.628	0	0	0.33	0.241
1949	QA209	T1035-D1	T1035TS070_5-D1	84.804	85.662	0.5			0.608	0.417
1950	QA209	T1035-D1	T1035TS209_3-D1	27.206	47.819	0.563	0	0	0.096	0.069
1951	QA209	T1035-D1	T1035TS187_4-D1	46.814	74.444	0.723	0	0	0.305	0.218
1952	QA209	T1035-D1	T1035TS367_5-D1	55.147	73.643	0.672	0	0	0.458	0.331
1953	QA209	T1035-D1	T1035TS183_2-D1	51.961	74.442	0.679	0.333	0.333	0.277	0.201
1954	QA209	T1035-D1	T1035TS377_3-D1	82.598	69.272	0.685	0	0	0.268	0.196
1955	QA209	T1035-D1	T1035TS326_4-D1	58.333	71.479	0.652	0	0	0.42	0.297
1956	QA209	T1035-D1	T1035TS252_2-D1	78.922	60.275	0.618	0	0	0.317	0.232
1957	QA209	T1035-D1	T1035TS042_3-D1	70.343	69.313	0.712	0	0	0.189	0.14
1958	QA209	T1035-D1	T1035TS075_1-D1	76.225	73.691	0.747	0	0	0.547	0.509
1959	QA209	T1035-D1	T1035TS364_5-D1	26.225	60.775	0.641	0	0	0.269	0.179
1960	QA209	T1035-D1	T1035TS351_2-D1	48.039	78.492	0.707	0.333	0.333	0.289	0.204
1961	QA209	T1035-D1	T1035TS337_3-D1	40.686	74.905	0.491	0	0	0.12	0.09
1962	QA209	T1035-D1	T1035TS435_2-D1	83.333	52.321	0.608	0	0	0.303	0.217
1963	QA209	T1035-D1	T1035TS487_3-D1	42.157	74.454	0.71	0	0	0.486	0.33
1964	QA209	T1035-D1	T1035TS364_2-D1	25.245	63.025	0.75	0	0	0.518	0.338
1965	QA209	T1035-D1	T1035TS337_4-D1	42.402	72.652	0.522	0	0	0.177	0.129
1966	QA209	T1035-D1	T1035TS351_5-D1	47.794	71.575	0.691	0	0	0.331	0.235
1967	QA209	T1035-D1	T1035TS435_5-D1	84.069	56.673	0.618	0	0	0.333	0.239
1968	QA209	T1035-D1	T1035TS487_4-D1	44.608	76.37	0.688	0	0	0.466	0.385
1969	QA209	T1035-D1	T1035TS252_5-D1	51.716	78.331	0.774	0	0	0.29	0.21
1970	QA209	T1035-D1	T1035TS042_4-D1	60.784	70.559	0.671	0	0	0.251	0.181
1971	QA209	T1035-D1	T1035TS170_3-D1	26.471	74.843	0.636	0	0	0.601	0.427
1972	QA209	T1035-D1	T1035TS226_1-D1	86.52	79.36	0.469	0	0	0.439	0.3
1973	QA209	T1035-D1	T1035TS377_4-D1	82.598	63.895	0.656	0	0	0.231	0.168
1974	QA209	T1035-D1	T1035TS468_1-D1	53.186	73.039	0.653	0	0	0.232	0.175
1975	QA209	T1035-D1	T1035TS326_3-D1	56.127	75.687	0.727	0	0	0.233	0.158
1976	QA209	T1035-D1	T1035TS183_5-D1	51.716	74.419	0.664	0.333	0.333	0.204	0.151
1977	QA209	T1035-D1	T1035TS187_3-D1	76.961	62.003	0.618	0	0	0.314	0.227
1978	QA209	T1035-D1	T1035TS367_2-D1	55.147	74.306	0.675	0	0	0.476	0.341
1979	QA209	T1035-D1	T1035TS140_1-D1	81.618	62.091	0.625	0	0	0.34	0.247
1980	QA209	T1035-D1	T1035TS319_1-D1	74.755	64.942	0.674	0	0	0.201	0.145
1981	QA209	T1035-D1	T1035TS437_1-D1	25.245	70.951	0.676	0	0	0.251	0.173
1982	QA209	T1035-D1	T1035TS209_4-D1	27.696	49.19	0.581	0	0	0.095	0.068
1983	QA209	T1035-D1	T1035TS151_1-D1	25.245	68.423	0.494	0	0	0.49	0.359
1984	QA209	T1035-D1	T1035TS097_3-D1	24.51	59.54	0.291	0	0	0.106	0.074
1985	QA209	T1035-D1	T1035TS070_2-D1	81.373	70.117	0.678	0	0	0.242	0.18
1986	QA209	T1035-D1	T1035TS198_5-D1	51.471	80.518	0.826	0	0	0.348	0.282
1987	QA209	T1035-D1	T1035TS222_4-D1	51.716	73.499	0.658	0	0	0.302	0.215
1988	QA209	T1035-D1	T1035TS278_5-D1	25	62.461	0.482	0	0	0.189	0.14
1989	QA209	T1035-D1	T1035TS198_1-D1	73.039	64.634	0.648	0	0	0.257	0.19
1990	QA209	T1035-D1	T1035TS277_3-D1	52.941	74.624	0.677	0	0	0.464	0.329
1991	QA209	T1035-D1	T1035TS183_1-D1	49.02	74.383	0.676	0	0	0.278	0.198
1992	QA209	T1035-D1	T1035TS437_5-D1	25.49	70.992	0.575	0	0	0.22	0.156
1993	QA209	T1035-D1	T1035TS319_5-D1	51.716	79.014	0.802	0	0	0.385	0.276
1994	QA209	T1035-D1	T1035TS238_3-D1	51.961	78.177	0.569	0	0	0.293	0.227
1995	QA209	T1035-D1	T1035TS140_5-D1	46.814	75.182	0.509	0.4	0.4	0.194	0.144
1996	QA209	T1035-D1	T1035TS031_3-D1	62.745	71.116	0.647	0	0	0.407	0.288
1997	QA209	T1035-D1	T1035TS226_5-D1	44.363	74.108	0.674	0	0	0.454	0.319
1998	QA209	T1035-D1	T1035TS435_1-D1	85.049	65.407	0.69	0	0	0.364	0.264
[truncated: 412,991 more rows]
